# Supplementary material for: Swine NONO promotes IRF3-mediated antiviral immune response by Detecting PRRSV N protein
Source: PLoS Pathog. 2024 Oct 16;20(10):e1012622. doi: 10.1371/journal.ppat.1012622 (PMC11482726; doi:10.1371/journal.ppat.1012622)
Supplement: S1 Table — (XLSX) [file ppat.1012622.s008.xlsx]

## Sheet: Sheet1
Table S1. Candidate proteins analyzed by AP-MS, related to Figure 3B
Accession	Description	ΣCoverage	Σ# Proteins	Σ# Unique Peptides	Σ# Peptides	Σ# PSMs	Score 1	Coverage 1	# Peptides 1	# PSM 1	Score control	Coverage control	# Peptides control	# PSM control	# AAs	MW [kDa]	calc. pI
A0A287BQX1	Tyrosine-protein kinase OS=Sus scrofa OX=9823 GN=YES1 PE=3 SV=2 - [A0A287BQX1_PIG]	15.65	142	4	6	8	50.01	1.47	1	1	43.3484	9.21	3	3	543	60.8106	6.85889
C0SW08	Cell division cycle 2 OS=Sus scrofa OX=9823 GN=CDC2 PE=1 SV=1 - [C0SW08_PIG]	30.64	134	5	7	15	142.642	21.21	5	6	119.223	19.87	4	4	297	34.0579	8.41162
A0A286ZS09	Tyrosine-protein kinase OS=Sus scrofa OX=9823 GN=LYN PE=1 SV=1 - [A0A286ZS09_PIG]	26.74	131	10	12	17	50.01	1.68	1	1	78.32	6.32	3	3	475	54.4364	6.80029
A0A480TYA2	Myosin-9 isoform X1 OS=Sus scrofa OX=9823 PE=3 SV=1 - [A0A480TYA2_PIG]	43.42	83	49	83	209	879.732	18.21	35	41	1803.13	31.07	58	76	1960	226.288	5.60498
A0A480J9N1	Myosin-11 OS=Sus scrofa OX=9823 PE=3 SV=1 - [A0A480J9N1_PIG]	14.76	79	0	26	66	312.265	5.49	10	11	581.064	9.94	18	22	1931	223.193	5.57959
A0A480UP67	Myosin-10 isoform 2 OS=Sus scrofa OX=9823 PE=3 SV=1 - [A0A480UP67_PIG]	13.36	73	6	24	56	217.833	4.96	10	11	440.773	7.24	14	17	1976	228.691	5.5542
A0A480HR23	Myosin-11 OS=Sus scrofa OX=9823 PE=3 SV=1 - [A0A480HR23_PIG]	7.53	73	0	13	29	137.807	2.43	5	6	156.117	2.79	6	7	1938	224.205	5.63037
A0A481BYZ7	Leucine-rich repeat flightless-interacting protein 2 isoform k OS=Sus scrofa OX=9823 PE=3 SV=1 - [A0A481BYZ7_PIG]	14.6	70	5	5	11	44.2413	9.09	3	3	51.31	8.82	3	3	363	41.0436	5.12256
A0A480TBN4	Myosin-14 isoform 2 OS=Sus scrofa OX=9823 PE=3 SV=1 - [A0A480TBN4_PIG]	11.54	64	9	22	52	293.218	5.7	12	13	374.226	6.75	14	16	2001	228.481	5.5542
L8B0Y6	IgG heavy chain OS=Sus scrofa OX=9823 GN=IGHG PE=2 SV=1 - [L8B0Y6_PIG]	10.53	55	2	2	6	61.41	10.53	2	3	85.15	10.53	2	2	475	52.298	7.95752
I7HD36	Sodium/potassium-transporting ATPase subunit alpha (Fragment) OS=Sus scrofa OX=9823 GN=atp1a1 PE=2 SV=1 - [I7HD36_PIG]	17.45	51	14	14	18	50.98	0.78	1	1	66.48	3.43	3	3	1020	112.552	5.57959
A0A4X1U9J2	IF rod domain-containing protein OS=Sus scrofa OX=9823 PE=3 SV=1 - [A0A4X1U9J2_PIG]	17.38	48	8	14	68	401.828	17.38	13	15	497.848	15.96	11	18	564	57.2642	4.98291
A0A0B8RSX6	Filamin A, alpha OS=Sus scrofa domesticus OX=9825 GN=FLNA PE=3 SV=1 - [A0A0B8RSX6_PIG]	14.85	48	31	31	56	331.006	5.49	12	14	601.938	10.76	22	23	2639	279.71	6.11279
A0A287B5S7	Protein argonaute-2 OS=Sus scrofa OX=9823 GN=AGO2 PE=1 SV=2 - [A0A287B5S7_PIG]	6.89	48	5	5	7	29.05	2.71	2	2					813	92.3104	9.12939
A0A287BP05	SRSF protein kinase 1 OS=Sus scrofa OX=9823 GN=SRPK1 PE=1 SV=2 - [A0A287BP05_PIG]	11.11	42	6	6	9	45.25	8.33	4	4	59.43	2.61	1	2	612	69.261	6.20166
P02554	Tubulin beta chain OS=Sus scrofa OX=9823 PE=1 SV=1 - [TBB_PIG]	38.43	41	1	14	69	316.113	24.94	9	13	415.358	21.8	9	18	445	49.829	4.89404
A0A4X1WCU9	Tubulin alpha chain OS=Sus scrofa OX=9823 GN=TUBA1A PE=3 SV=1 - [A0A4X1WCU9_PIG]	48.8	37	3	17	57	449.197	34.62	12	14	227.737	27.88	10	12	416	46.2838	5.08447
A0A480J3V8	Keratin, type I cytoskeletal 19 OS=Sus scrofa OX=9823 PE=3 SV=1 - [A0A480J3V8_PIG]	46.53	37	4	19	62	392.703	32.92	13	16	338.975	36.63	14	16	404	44.1864	5.13525
Q29376	Calmodulin (Fragment) OS=Sus scrofa OX=9823 PE=2 SV=1 - [Q29376_PIG]	53.33	37	8	8	17	117.812	13.33	2	3	156.95	28.33	4	4	120	13.4923	4.32275
A0A480JIK1	Tubulin beta chain OS=Sus scrofa OX=9823 PE=3 SV=1 - [A0A480JIK1_PIG]	38.51	36	2	14	68	316.113	25	9	13	411.165	21.85	9	18	444	49.67	4.91943
F2Z5L5	Histone H2A OS=Sus scrofa OX=9823 GN=H2AC20 PE=1 SV=1 - [F2Z5L5_PIG]	55.04	34	5	5	14	104.253	34.88	3	3	96.8933	34.88	3	3	129	13.9798	10.9019
A0A287B6I2	Alpha-1,4 glucan phosphorylase OS=Sus scrofa OX=9823 GN=PYGM PE=1 SV=2 - [A0A287B6I2_PIG]	2.34	34	3	3	4	39.67	1.75	2	2	0	0.58	1	1	1369	154.199	8.1333
A0A480F1E6	Tubulin beta chain OS=Sus scrofa OX=9823 PE=3 SV=1 - [A0A480F1E6_PIG]	35.73	33	1	13	64	312.807	22.25	8	12	414.426	21.8	9	18	445	49.904	4.89404
P02543	Vimentin OS=Sus scrofa OX=9823 GN=VIM PE=1 SV=2 - [VIME_PIG]	49.36	32	22	24	67	272.931	31.55	14	15	454.437	42.92	21	22	466	53.6351	5.12256
A0A4X1W9B9	Uncharacterized protein OS=Sus scrofa OX=9823 GN=MYL6B PE=4 SV=1 - [A0A4X1W9B9_PIG]	65.07	31	10	10	65	492.287	60.27	9	16	526.114	60.27	9	20	146	16.3088	4.58936
A0A0B8S0C5	Actinin, alpha 4 OS=Sus scrofa domesticus OX=9825 GN=ACTN4 PE=3 SV=1 - [A0A0B8S0C5_PIG]	58.07	30	33	48	148	609.476	28.76	21	26	1220.44	45.23	33	46	911	104.839	5.41455
F1SGG6	IF rod domain-containing protein OS=Sus scrofa OX=9823 GN=KRT5 PE=1 SV=3 - [F1SGG6_PIG]	30.9	30	13	29	80	332.18	12.29	9	10	376.245	18.27	13	16	602	63.1274	7.73779
A0A4X1SMB1	Uncharacterized protein OS=Sus scrofa OX=9823 GN=GNAI2 PE=4 SV=1 - [A0A4X1SMB1_PIG]	44.23	30	6	13	36	313.163	25.35	7	8	265.961	26.48	8	9	355	40.4391	5.5415
A5GFU6	GNAS complex locus OS=Sus scrofa OX=9823 GN=GNAS PE=3 SV=1 - [A5GFU6_PIG]	13.19	30	3	4	6	88.4	2.9	1	1	0	4.22	1	1	379	44.1513	6.29053
A0A4X1UAC9	IF rod domain-containing protein OS=Sus scrofa OX=9823 GN=LOC100737113 PE=3 SV=1 - [A0A4X1UAC9_PIG]	39.79	29	0	20	76	472.326	29.79	14	18	459.278	34.38	16	20	480	51.6941	5.2749
A0A480HQB1	Alpha-actinin cytoskeletal isoform OS=Sus scrofa OX=9823 PE=3 SV=1 - [A0A480HQB1_PIG]	38	29	14	29	82	414.72	16.93	13	17	486.275	17.6	14	19	892	102.889	5.41455
A0A287AK58	IF rod domain-containing protein OS=Sus scrofa OX=9823 GN=LOC110255312 PE=1 SV=1 - [A0A287AK58_PIG]	34.86	29	1	19	62	360.349	18.53	9	13	346.068	22.11	11	14	502	54.763	5.38916
A0A4X1TDW5	Uncharacterized protein OS=Sus scrofa OX=9823 GN=GNAI3 PE=4 SV=1 - [A0A4X1TDW5_PIG]	45.2	28	6	13	36	270.124	26.84	7	8	306.011	33.05	10	11	354	40.5203	5.69385
A0A5G2QVL8	Uncharacterized protein OS=Sus scrofa OX=9823 GN=PCBP2 PE=1 SV=1 - [A0A5G2QVL8_PIG]	33.96	28	4	9	20	148.22	19.94	5	5	90.5921	16.51	4	4	321	33.7784	8.23584
A0A5G2QML3	Histone H2B OS=Sus scrofa OX=9823 GN=H1-3 PE=1 SV=1 - [A0A5G2QML3_PIG]	29.81	27	3	11	28	187.194	18.94	7	8	169.506	17.7	6	7	322	33.4633	10.7407
A0A287A3N8	LIM and calponin homology domains 1 OS=Sus scrofa OX=9823 GN=LIMCH1 PE=1 SV=2 - [A0A287A3N8_PIG]	2.96	26	2	2	4	41.69	1.33	1	1	124.08	2.96	2	2	981	109.957	5.71924
A0A0B8RZS4	Actin-related protein 3 OS=Sus scrofa domesticus OX=9825 GN=ACTR3 PE=3 SV=1 - [A0A0B8RZS4_PIG]	29.19	26	9	9	19	35.96	4.78	2	2	142.252	23.68	7	7	418	47.341	5.88428
A0A4X1UUE2	Uncharacterized protein OS=Sus scrofa OX=9823 PE=4 SV=1 - [A0A4X1UUE2_PIG]	5.59	26	3	3	6	34	1.73	1	1	49.77	1.93	1	1	519	56.5234	6.13818
A0A287BF12	IF rod domain-containing protein OS=Sus scrofa OX=9823 GN=LOC110255312 PE=1 SV=2 - [A0A287BF12_PIG]	34.7	25	0	18	57	317.852	24.35	10	12	329.684	24.35	10	12	464	49.5929	5.13525
A0A4X1U4F7	IF rod domain-containing protein OS=Sus scrofa OX=9823 GN=LOC100737030 PE=3 SV=1 - [A0A4X1U4F7_PIG]	30.54	25	1	16	45	229.98	16.06	8	10	186.485	10.86	6	8	442	48.8055	5.18604
A0A5G2QA32	Protein arginine methyltransferase 1 OS=Sus scrofa OX=9823 GN=PRMT1 PE=1 SV=1 - [A0A5G2QA32_PIG]	27.08	25	9	9	24	105.22	16.92	5	5	106.043	15.38	5	6	325	37.6568	6.15088
A0A4X1TUU9	Uncharacterized protein OS=Sus scrofa OX=9823 GN=RAC1 PE=4 SV=1 - [A0A4X1TUU9_PIG]	38.54	25	6	7	9	38.58	9.38	2	2	25.37	13.02	2	2	192	21.4362	8.49951
A0A4X1SU44	Ig-like domain-containing protein OS=Sus scrofa OX=9823 PE=4 SV=1 - [A0A4X1SU44_PIG]	12.8	24	2	2	119	1366.01	12.8	2	32	1817.37	12.8	2	42	125	13.2184	5.35107
A0A480ZZB1	Keratin, type I cytoskeletal 17 OS=Sus scrofa OX=9823 PE=3 SV=1 - [A0A480ZZB1_PIG]	41.52	24	0	22	57	244.54	15.85	8	10	277.768	17.63	9	11	448	49.6166	5.08447
A0A286ZYN0	Keratin 15 OS=Sus scrofa OX=9823 GN=KRT15 PE=1 SV=1 - [A0A286ZYN0_PIG]	12.81	24	1	7	26	160.663	8.7	5	6	124.96	8.47	4	5	437	46.7382	4.88135
A0A0B8RSY9	2-phospho-D-glycerate hydro-lyase OS=Sus scrofa domesticus OX=9825 GN=ENO1 PE=3 SV=1 - [A0A0B8RSY9_PIG]	46.54	24	15	17	40	126.664	18.43	6	7	190.695	22.12	9	10	434	47.2584	6.87354
A0A5G2QAR3	CCHC-type domain-containing protein OS=Sus scrofa OX=9823 PE=4 SV=1 - [A0A5G2QAR3_PIG]	11.64	24	5	5	9	37.31	2.29	1	1	72.5391	8.02	4	4	524	59.6616	8.41162
A0A4X1T696	Rab GDP dissociation inhibitor OS=Sus scrofa OX=9823 PE=3 SV=1 - [A0A4X1T696_PIG]	7.37	24	2	2	4	29.06	2.11	1	1	0	5.26	1	1	380	43.2431	6.58057
A0A4X1U972	Uncharacterized protein OS=Sus scrofa OX=9823 GN=ACTG1 PE=3 SV=1 - [A0A4X1U972_PIG]	86.91	23	8	24	207	1447.19	70.19	17	43	1784.39	66.3	18	61	359	40.0779	5.47803
A0A287A7G8	Histone H2B OS=Sus scrofa OX=9823 GN=H2BC11 PE=3 SV=1 - [A0A287A7G8_PIG]	30.87	23	1	5	16	96.8008	18.79	3	4	136.303	18.79	3	4	149	16.7092	10.3892
P54612	Serine/threonine-protein phosphatase 2A 65 kDa regulatory subunit A alpha isoform OS=Sus scrofa OX=9823 GN=PPP2R1A PE=2 SV=2 - [2AAA_PIG]	14.09	23	6	6	8	53.52	4.75	2	2	87.22	5.09	2	2	589	65.2809	5.10986
A0A480JGH8	Pyruvate kinase OS=Sus scrofa OX=9823 PE=3 SV=1 - [A0A480JGH8_PIG]	53.3	22	24	24	66	296.433	22.79	10	12	489.415	29	12	15	531	57.8411	7.85498
A0A287A342	Galectin OS=Sus scrofa OX=9823 GN=LGALS9 PE=1 SV=1 - [A0A287A342_PIG]	23.18	22	6	6	12	114.926	19.54	5	5	0	2.65	1	1	302	33.846	8.85107
A0A4X1T159	Uncharacterized protein OS=Sus scrofa OX=9823 PE=4 SV=1 - [A0A4X1T159_PIG]	21.5	22	10	10	24	71.36	1.71	1	1	234.832	15.36	7	8	586	63.9213	8.22119
A0A5G2R8C2	RNA helicase OS=Sus scrofa OX=9823 GN=DDX3X PE=1 SV=1 - [A0A5G2R8C2_PIG]	37.81	21	20	21	61	487.088	23.13	12	15	209.092	15.47	9	11	640	70.8541	7.35693
P62936	Peptidyl-prolyl cis-trans isomerase A OS=Sus scrofa OX=9823 GN=PPIA PE=1 SV=2 - [PPIA_PIG]	32.32	20	5	5	18	231.931	17.07	3	4	269.391	32.32	5	6	164	17.8578	8.1626
A0A480IVR4	AP-2 complex subunit alpha-2 isoform 2 OS=Sus scrofa OX=9823 PE=4 SV=1 - [A0A480IVR4_PIG]	3.33	20	2	3	4	29.68	1.07	1	1	47.39	1.31	1	1	840	92.1559	7.43018
A0A480VH92	Polypyrimidine tract-binding protein 1 OS=Sus scrofa OX=9823 PE=4 SV=1 - [A0A480VH92_PIG]	37.52	19	13	15	48	318.755	19.57	8	12	87.9349	9.69	5	6	557	59.6568	9.15869
I3LRS5	Aldehyde dehydrogenase 1 family member A1 OS=Sus scrofa OX=9823 GN=ALDH1A1 PE=1 SV=2 - [I3LRS5_PIG]	37.33	19	14	16	39	134.254	12.38	6	6	246.237	28.54	12	13	501	54.8069	7.59131
A0A287B804	ADP/ATP translocase 3 OS=Sus scrofa OX=9823 GN=SLC25A6 PE=3 SV=2 - [A0A287B804_PIG]	38.55	19	4	10	28	81.7514	10.84	3	5	192.855	27.71	7	8	249	27.6817	9.83252
P00355	Glyceraldehyde-3-phosphate dehydrogenase OS=Sus scrofa OX=9823 GN=GAPDH PE=1 SV=4 - [G3P_PIG]	50.45	19	12	14	32	42.54	8.71	2	2	124.746	24.32	6	7	333	35.8133	8.35303
A0A287AFV4	Uncharacterized protein OS=Sus scrofa OX=9823 GN=FMC1-LUC7L2 PE=1 SV=1 - [A0A287AFV4_PIG]	8.31	19	2	2	5	33.12	3.32	1	2	40.55	3.32	1	1	301	35.3619	7.44482
A0A4X1TY93	Heterogeneous nuclear ribonucleoproteins A2/B1 OS=Sus scrofa OX=9823 GN=HNRNPA2B1 PE=4 SV=1 - [A0A4X1TY93_PIG]	59.49	18	16	20	66	320.879	33.71	12	16	200.462	16.43	7	8	353	37.4067	8.95361
A0A4X1UY68	Uncharacterized protein OS=Sus scrofa OX=9823 GN=FXR1 PE=3 SV=1 - [A0A4X1UY68_PIG]	23.63	18	11	13	27	249.807	12.26	6	6	310.662	12.7	6	7	677	76.1982	6.82959
A0A480VNL5	F-actin-capping protein subunit beta OS=Sus scrofa OX=9823 PE=3 SV=1 - [A0A480VNL5_PIG]	39.62	18	11	11	33	147.48	22.31	5	6	214.973	26.15	7	9	260	29.2768	6.91748
A0A481CYY9	Protein phosphatase 1 regulatory subunit OS=Sus scrofa OX=9823 PE=4 SV=1 - [A0A481CYY9_PIG]	17.07	18	16	16	29	131.231	4.22	3	4	196.323	7.48	6	7	1043	116.247	5.36377
A0A4X1WC36	IF rod domain-containing protein OS=Sus scrofa OX=9823 PE=3 SV=1 - [A0A4X1WC36_PIG]	12.61	18	1	9	22	124.4	6.2	3	3	106.87	6.2	4	4	468	51.7836	5.94775
A0A287BD22	Polypyrimidine tract binding protein 3 OS=Sus scrofa OX=9823 GN=PTBP3 PE=1 SV=2 - [A0A287BD22_PIG]	12.1	18	3	5	18	78.55	7.86	4	6	29.41	7.86	3	3	496	54.0491	9.21729
A0A4X1VCH9	Aldehyde oxidase 1 OS=Sus scrofa OX=9823 PE=3 SV=1 - [A0A4X1VCH9_PIG]	3.31	18	4	4	6	47.74	1.2	1	1	88.69	3.31	4	4	1328	146.791	6.94678
A0A4X1WBL3	IF rod domain-containing protein OS=Sus scrofa OX=9823 PE=3 SV=1 - [A0A4X1WBL3_PIG]	13.3	17	2	6	17	124.407	6.22	3	3	89.99	8.8	3	3	466	51.322	6.18896
A0A5G2QXQ1	40S ribosomal protein S24 OS=Sus scrofa OX=9823 GN=RPS24 PE=1 SV=1 - [A0A5G2QXQ1_PIG]	30	17	5	5	24	78.6697	18.46	2	3	95.766	30	5	8	130	15.0592	10.8872
A0A287BPW6	Staufen double-stranded RNA binding protein 2 OS=Sus scrofa OX=9823 GN=STAU2 PE=1 SV=2 - [A0A287BPW6_PIG]	12.85	17	5	6	8	48	1.71	1	1					467	51.2295	9.64209
A0A480MC75	Ataxin-2-like protein isoform D OS=Sus scrofa OX=9823 PE=3 SV=1 - [A0A480MC75_PIG]	14.35	17	11	11	15	43.7	3.47	2	2	24.19	1.97	1	1	864	91.2849	9.14404
F1S7Q7	Phosphatidylinositol-4-phosphate 5-kinase type 1 gamma OS=Sus scrofa OX=9823 GN=PIP5K1C PE=1 SV=3 - [F1S7Q7_PIG]	5.61	17	3	3	4	42.4	1.28	1	1	14.37	3.04	1	1	624	68.5523	5.30029
A0A5G2QMI6	Septin 9 OS=Sus scrofa OX=9823 GN=SEPTIN9 PE=1 SV=1 - [A0A5G2QMI6_PIG]	9.21	17	4	4	7	29.03	2.71	1	1	46.1	4.87	2	2	554	61.8911	8.85107
F1SMC0	Adenylyl cyclase-associated protein OS=Sus scrofa OX=9823 GN=CAP1 PE=1 SV=3 - [F1SMC0_PIG]	14.38	17	6	6	9	20.29	2.33	1	1	83.5933	8.03	3	3	473	51.2214	7.28369
Q3ZD69	Prelamin-A/C OS=Sus scrofa OX=9823 GN=LMNA PE=3 SV=1 - [LMNA_PIG]	38.7	16	24	25	60	326.702	13.4	8	9	359.363	20.93	13	15	664	74.1737	7.18115
A0A4X1SRL8	Elongation factor 1-alpha OS=Sus scrofa OX=9823 GN=EEF1A2 PE=3 SV=1 - [A0A4X1SRL8_PIG]	33.63	16	2	11	46	274.249	18.51	6	9	275.938	21.9	7	10	443	48.103	8.89502
A0A4X1W7V3	T-complex protein 1 subunit eta OS=Sus scrofa OX=9823 GN=CCT7 PE=3 SV=1 - [A0A4X1W7V3_PIG]	32.6	16	15	15	36	259.826	15.1	7	8	162.177	16.94	8	10	543	59.4359	7.15186
A0A480TIG9	Lysine--tRNA ligase (Fragment) OS=Sus scrofa OX=9823 PE=3 SV=1 - [A0A480TIG9_PIG]	19.22	16	12	12	29	141.183	8.43	4	4	254.161	14	8	9	593	67.4604	6.354
A0A480I372	RNA helicase OS=Sus scrofa OX=9823 PE=3 SV=1 - [A0A480I372_PIG]	16.65	16	15	15	23	129.77	4.24	4	4	85.5424	2.42	2	2	991	112.046	8.646
A0A4X1SLC1	Protein-serine/threonine phosphatase OS=Sus scrofa OX=9823 PE=3 SV=1 - [A0A4X1SLC1_PIG]	42.89	16	12	12	24	96.2217	15.53	5	5	282.284	40.79	11	14	380	42.1844	5.36377
A0A480K727	Myb-binding protein 1A isoform 1 OS=Sus scrofa OX=9823 PE=3 SV=1 - [A0A480K727_PIG]	8.66	16	7	7	17	84.91	4.66	4	4	88.85	3.78	3	4	1374	153.44	9.39307
B5ATG0	Clathrin light chain (Fragment) OS=Sus scrofa OX=9823 PE=2 SV=1 - [B5ATG0_PIG]	25.47	16	5	5	13	69.9894	9.94	2	2	100.797	25.47	5	5	161	18.2299	5.021
A0A5G2QGM1	Oxoglutarate dehydrogenase OS=Sus scrofa OX=9823 GN=OGDH PE=1 SV=1 - [A0A5G2QGM1_PIG]	7.84	16	3	3	5	43.44	3.19	1	1	48.21	3.19	1	1	408	45.6783	7.73779
A0A480W0D4	Heterogeneous nuclear ribonucleoprotein A3 isoform a OS=Sus scrofa OX=9823 PE=4 SV=1 - [A0A480W0D4_PIG]	30.69	15	10	12	31	182.756	13.49	4	7	92.2708	14.02	5	6	378	39.5706	9.01221
A0A287A8V1	RNA helicase OS=Sus scrofa OX=9823 GN=EIF4A1 PE=1 SV=1 - [A0A287A8V1_PIG]	38.21	15	13	14	39	153.164	17.95	6	7	182.937	17.95	6	8	390	44.4639	5.56689
A0A4X1VB61	Uncharacterized protein OS=Sus scrofa OX=9823 GN=EWSR1 PE=3 SV=1 - [A0A4X1VB61_PIG]	13.5	15	6	6	21	137.92	9.5	5	5	87.7451	9.83	4	4	600	62.4699	9.39307
A0A480KCK7	Src substrate cortactin isoform a OS=Sus scrofa OX=9823 PE=4 SV=1 - [A0A480KCK7_PIG]	31.84	15	16	17	32	136.914	13.22	6	6	170.289	14.9	8	8	537	60.2509	5.42725
A0A480YW96	RNA-binding protein 10 isoform 1 OS=Sus scrofa OX=9823 PE=4 SV=1 - [A0A480YW96_PIG]	16.76	15	14	14	28	114.519	6.06	5	5	228.164	14.22	12	14	907	100.687	6.22705
A0A4X1WBI1	IF rod domain-containing protein OS=Sus scrofa OX=9823 GN=KRT8 PE=3 SV=1 - [A0A4X1WBI1_PIG]	34.56	15	12	21	43	111.014	9.2	5	5	166.727	20.04	12	13	489	54.3936	5.8208
F1RPS8	ATP synthase subunit alpha OS=Sus scrofa OX=9823 GN=ATP5F1A PE=1 SV=3 - [F1RPS8_PIG]	33.95	15	15	15	30	109.25	9.09	4	4	405.115	23.75	10	11	539	58.2188	8.90967
A0A287BHA1	Radixin OS=Sus scrofa OX=9823 GN=RDX PE=1 SV=2 - [A0A287BHA1_PIG]	34.9	15	12	23	52	102.138	7.99	6	8	134.425	17.19	10	12	576	67.7169	6.16357
A0A287BL93	Heterogeneous nuclear ribonucleoprotein M OS=Sus scrofa OX=9823 GN=HNRNPM PE=1 SV=2 - [A0A287BL93_PIG]	27.67	15	20	20	37	91.4766	5.62	4	4	259.054	14.25	10	10	730	77.4453	8.70459
Q29090	Serine/threonine-protein phosphatase 2A 55 kDa regulatory subunit B alpha isoform (Fragment) OS=Sus scrofa OX=9823 GN=PPP2R2A PE=2 SV=1 - [2ABA_PIG]	5.87	15	2	2	7	80.61	3.29	1	2	52.62	2.58	1	1	426	49.5825	6.20166
A0A5G2R6A7	Myosin phosphatase Rho interacting protein OS=Sus scrofa OX=9823 GN=MPRIP PE=4 SV=1 - [A0A5G2R6A7_PIG]	15.31	15	11	11	15	62.2873	2.79	2	2	84.9144	6	4	4	967	108.397	6.53662
A0A287AMK0	Albumin OS=Sus scrofa OX=9823 GN=ALB PE=1 SV=1 - [A0A287AMK0_PIG]	28.33	15	19	19	47	58.9032	5.12	3	3	262.326	13.31	7	11	586	67.1257	6.15088
F1SLI3	Microtubule-associated protein OS=Sus scrofa OX=9823 PE=4 SV=3 - [F1SLI3_PIG]	2.32	15	2	2	2	56.18	1.34	1	1	76.1	0.98	1	1	1123	116.909	5.10986
A0A4X1VYH7	WD_REPEATS_REGION domain-containing protein OS=Sus scrofa OX=9823 PE=4 SV=1 - [A0A4X1VYH7_PIG]	10.76	15	4	4	6	37.93	2.93	1	1	26.21	2.2	1	1	409	45.9105	5.09717
A0A4X1TG07	Uncharacterized protein OS=Sus scrofa OX=9823 GN=ZNF207 PE=4 SV=1 - [A0A4X1TG07_PIG]	6.47	15	2	2	4	34.71	3.23	1	1	27.5	3.23	1	1	402	42.5053	8.23584
Q767L7	Tubulin beta chain OS=Sus scrofa OX=9823 GN=TUBB PE=2 SV=1 - [TBB5_PIG]	38.51	14	2	14	71	330.788	28.38	10	14	385.971	22.52	9	18	444	49.639	4.89404
A0A4X1U654	Uncharacterized protein OS=Sus scrofa OX=9823 GN=MYO1C PE=3 SV=1 - [A0A4X1U654_PIG]	28.83	14	27	27	49	186.44	6.99	8	8	260.374	11.49	12	12	1044	119.749	9.42236
A0A4X1UFR2	Uncharacterized protein OS=Sus scrofa OX=9823 PE=4 SV=1 - [A0A4X1UFR2_PIG]	4.24	14	9	9	20	143.971	2.2	5	5	224.549	2.82	6	6	2451	268.047	4.76709
A0A480VAH2	Nexilin isoform X1 OS=Sus scrofa OX=9823 PE=4 SV=1 - [A0A480VAH2_PIG]	11.24	14	6	6	13	88.5036	4.36	3	4	66.5379	7.89	4	4	596	71.3019	5.12256
A0A287ANX4	Uncharacterized protein OS=Sus scrofa OX=9823 GN=PDCD6IP PE=1 SV=1 - [A0A287ANX4_PIG]	8.35	14	6	6	7	26.27	1.06	1	1	45.48	4.55	3	3	659	72.8211	6.354
A0A480PSD5	Sorting nexin-9 OS=Sus scrofa OX=9823 PE=3 SV=1 - [A0A480PSD5_PIG]	2.87	14	1	1	1	0	2.87	1	1					488	54.0466	5.61768
A0A4X1TDB4	Signal transducer and activator of transcription OS=Sus scrofa OX=9823 GN=STAT1 PE=3 SV=1 - [A0A4X1TDB4_PIG]	1.18	14	1	1	1	0	1.18	1	1					678	78.8622	6.88818
A0A4X1VJ17	Uncharacterized protein OS=Sus scrofa OX=9823 GN=HSPA8 PE=3 SV=1 - [A0A4X1VJ17_PIG]	60.53	13	23	32	137	798.017	39.32	23	32	781.133	37.15	21	29	646	70.8223	5.51611
A0A4X1T4R4	Uncharacterized protein OS=Sus scrofa OX=9823 GN=IGF2BP3 PE=3 SV=1 - [A0A4X1T4R4_PIG]	55.12	13	26	28	70	521.84	25.33	12	16	208.846	21.23	11	11	537	59.3674	8.95361
A0A480PLI7	T-complex protein 1 subunit zeta isoform a OS=Sus scrofa OX=9823 PE=3 SV=1 - [A0A480PLI7_PIG]	43.69	13	18	18	53	494.763	25.25	11	14	368.111	27.45	12	13	499	54.659	7.47412
A0A4X1W661	CSD domain-containing protein OS=Sus scrofa OX=9823 GN=YBX1 PE=4 SV=1 - [A0A4X1W661_PIG]	43.52	13	6	10	48	442.492	27.16	6	10	399.751	24.69	7	9	324	35.8707	9.87646
A0A4X1U4P1	60S ribosomal protein L12 OS=Sus scrofa OX=9823 GN=RPL12 PE=3 SV=1 - [A0A4X1U4P1_PIG]	63.4	13	7	7	38	403.112	52.94	5	8	467.126	63.4	7	11	153	16.4118	9.48096
A0A287A9T4	HATPase_c domain-containing protein OS=Sus scrofa OX=9823 GN=HSP90AB1 PE=1 SV=1 - [A0A287A9T4_PIG]	39.35	13	15	27	75	395.419	15.8	10	12	641.047	23.55	15	20	709	81.3704	5.22412
A0A4X1VQV6	Uncharacterized protein OS=Sus scrofa OX=9823 GN=HNRNPH1 PE=4 SV=1 - [A0A4X1VQV6_PIG]	35.9	13	7	11	33	263.044	25.87	8	9	235.707	17.02	5	6	429	47.0754	6.34131
A0A287ATD0	IF rod domain-containing protein OS=Sus scrofa OX=9823 GN=KRT75 PE=1 SV=1 - [A0A287ATD0_PIG]	16.45	13	4	14	43	203.99	8.69	6	6	220.639	8.69	5	7	541	58.7016	8.07471
A0A4X1UCB1	Phenylalanyl-tRNA synthetase beta subunit OS=Sus scrofa OX=9823 GN=FARSB PE=3 SV=1 - [A0A4X1UCB1_PIG]	13.07	13	8	8	17	136.033	10.02	6	6	87.82	6.96	4	4	589	66.2477	7.43018
Q5S1U1	Heat shock protein beta-1 OS=Sus scrofa OX=9823 GN=HSPB1 PE=2 SV=1 - [HSPB1_PIG]	26.57	13	5	5	12	95.24	7.25	1	1	69.43	16.91	3	3	207	22.9277	6.69775
I3LQ83	Ubiquitin associated protein 2 like OS=Sus scrofa OX=9823 GN=UBAP2L PE=1 SV=2 - [I3LQ83_PIG]	9.16	13	7	7	10	59.348	3.26	3	3					983	104.006	6.97607
A0A5G2R6N4	RanGAP1_C domain-containing protein OS=Sus scrofa OX=9823 GN=RANGAP1 PE=1 SV=1 - [A0A5G2R6N4_PIG]	6.5	13	3	3	6	55.9	2.05	1	1	62.22	2.05	1	1	585	62.9571	4.729
A0A4X1SXS1	Inosine-5'-monophosphate dehydrogenase OS=Sus scrofa OX=9823 GN=IMPDH PE=3 SV=1 - [A0A4X1SXS1_PIG]	7.18	13	3	3	6	46.74	1.51	1	1	44.5	2.27	1	1	529	57.3185	6.75635
A0A481BG17	Adenosylhomocysteinase isoform 2 OS=Sus scrofa OX=9823 PE=3 SV=1 - [A0A481BG17_PIG]	34.67	13	10	11	20	0	3.72	1	1	193.806	17.34	5	5	323	35.5933	7.47412
A0A5G2QPK1	60 kDa poly(U)-binding-splicing factor OS=Sus scrofa OX=9823 GN=PUF60 PE=1 SV=1 - [A0A5G2QPK1_PIG]	16.63	13	8	8	13	0	2.2	1	1	44.36	7.01	3	3	499	53.9877	5.32568
A0A287AMM4	RNA-binding motif protein 47 OS=Sus scrofa OX=9823 GN=RBM47 PE=1 SV=1 - [A0A287AMM4_PIG]	11.02	13	5	5	6	0	1.86	1	1					590	63.8631	7.6792
A0A4X1VCH8	Uncharacterized protein OS=Sus scrofa OX=9823 PE=4 SV=1 - [A0A4X1VCH8_PIG]	43.23	12	5	55	150	578.46	20.13	24	28	1079.67	27.72	35	43	1277	144.451	6.41748
Q6QA25	Tropomyosin 3 OS=Sus scrofa OX=9823 GN=TPM3 PE=2 SV=1 - [Q6QA25_PIG]	58.06	12	13	21	82	499.699	47.98	15	20	642.524	46.77	16	25	248	29.0147	4.77979
A0A287A391	Elongation factor 1-alpha OS=Sus scrofa OX=9823 GN=EEF1A1 PE=1 SV=2 - [A0A287A391_PIG]	45.48	12	8	17	78	443.273	34.62	10	15	501.926	35.75	11	19	442	47.8308	8.89502
A0A4X1W4R4	Helix-destabilizing protein OS=Sus scrofa OX=9823 GN=HNRNPA1 PE=4 SV=1 - [A0A4X1W4R4_PIG]	53.02	12	12	16	70	423.808	39.93	11	15	327.665	32.21	9	14	298	32.3195	9.34912
A0A4X1W025	60S ribosomal protein L18 OS=Sus scrofa OX=9823 GN=RPL18 PE=3 SV=1 - [A0A4X1W025_PIG]	30.19	12	4	4	20	313.939	30.19	4	6	236.15	30.19	4	5	159	17.981	11.7954
A0A480MWC3	Heterogeneous nuclear ribonucleoprotein A/B isoform b (Fragment) OS=Sus scrofa OX=9823 PE=4 SV=1 - [A0A480MWC3_PIG]	32.98	12	8	9	32	247.459	24.91	6	9	177.81	23.86	7	8	285	30.8265	9.40771
A0A0B8RW20	BCL2-associated transcription factor 1 OS=Sus scrofa domesticus OX=9825 GN=BCLAF1 PE=3 SV=1 - [A0A0B8RW20_PIG]	27.04	12	23	24	45	205.709	10.21	8	11	428.857	22.37	20	21	921	106.247	9.99365
A0A480XNV7	T-complex protein 1 subunit epsilon OS=Sus scrofa OX=9823 PE=3 SV=1 - [A0A480XNV7_PIG]	30.13	12	16	17	49	162.219	11.28	6	7	177.881	22	11	12	541	59.6349	5.90967
F1RNL4	Serine/threonine-protein phosphatase OS=Sus scrofa OX=9823 GN=PPP1CC PE=1 SV=4 - [F1RNL4_PIG]	22.37	12	1	6	14	90.69	8.88	2	2	151.153	16.12	4	4	304	34.8763	5.57959
A0A480N5V1	Eukaryotic translation initiation factor 3 subunit L OS=Sus scrofa OX=9823 GN=EIF3L PE=3 SV=1 - [A0A480N5V1_PIG]	35.4	12	18	18	31	77.5333	4.71	3	3	70.5908	10.17	5	5	531	62.5783	5.85889
A0A4X1SIB9	Histone H3 OS=Sus scrofa OX=9823 PE=3 SV=1 - [A0A4X1SIB9_PIG]	28.68	12	1	2	3	73.3714	28.68	2	2					136	15.2144	10.8433
A0A4X1TAD0	Aldehyde dehydrogenase, mitochondrial OS=Sus scrofa OX=9823 GN=ALDH2 PE=3 SV=1 - [A0A4X1TAD0_PIG]	5.23	12	1	3	5	53.73	3.41	2	2	47.31	3.41	2	2	440	48.4697	7.34229
A0A286ZRB3	Histone domain-containing protein OS=Sus scrofa OX=9823 PE=1 SV=1 - [A0A286ZRB3_PIG]	30	12	1	2	3	43.33	5.38	1	1					130	14.6241	11.1362
A0A480TRX6	Ribonucleases P/MRP protein subunit POP1 OS=Sus scrofa OX=9823 PE=4 SV=1 - [A0A480TRX6_PIG]	1.89	12	2	2	4	39.68	0.8	1	1	50.06	0.8	1	1	1003	111.701	9.43701
A0A481AAH8	Nuclear cap-binding protein subunit 1 isoform 1 OS=Sus scrofa OX=9823 PE=3 SV=1 - [A0A481AAH8_PIG]	25.87	12	14	14	17	34.3	1.73	1	1					692	80.2037	6.91748
A0A4X1TL32	Uncharacterized protein OS=Sus scrofa OX=9823 GN=SET PE=3 SV=1 - [A0A4X1TL32_PIG]	18.99	12	4	4	10	17.29	9.3	2	2	54.3024	9.3	2	3	258	29.9731	4.41162
A0A287B5N7	Tropomyosin alpha-1 chain OS=Sus scrofa OX=9823 GN=TPM1 PE=1 SV=2 - [A0A287B5N7_PIG]	47.86	11	5	26	117	679.057	39.6	17	25	759.028	37.89	18	39	351	40.0414	4.75439
A0A4X1VVA3	60S ribosomal protein L3 OS=Sus scrofa OX=9823 GN=RPL3 PE=3 SV=1 - [A0A4X1VVA3_PIG]	40	11	16	16	54	378.659	24.25	11	16	263.589	29	12	13	400	45.7136	10.1841
A0A287B7U0	60S acidic ribosomal protein P2 OS=Sus scrofa OX=9823 GN=RPLP2 PE=1 SV=2 - [A0A287B7U0_PIG]	77.39	11	1	8	31	295.822	40.87	4	5	304.245	69.57	5	8	115	11.6859	4.53857
A0A4X1UGK1	Tubulin alpha chain OS=Sus scrofa OX=9823 GN=TUBA4A PE=3 SV=1 - [A0A4X1UGK1_PIG]	38.8	11	1	15	45	270.597	20.79	8	10	128.707	18.94	7	9	433	48.2928	5.49072
A0A287A5S6	Tropomodulin 3 OS=Sus scrofa OX=9823 GN=TMOD3 PE=1 SV=1 - [A0A287A5S6_PIG]	43.06	11	12	12	29	129.67	14.45	5	5	157.324	24.28	7	8	346	38.8259	4.98291
A0A287B8W3	Nucleosome assembly protein 1 like 1 OS=Sus scrofa OX=9823 GN=NAP1L1 PE=1 SV=1 - [A0A287B8W3_PIG]	11.76	11	2	3	12	119.16	6.5	2	3	85.3052	6.5	2	3	323	37.3213	4.66553
A0A480N479	Protein arginine N-methyltransferase 5 OS=Sus scrofa OX=9823 PE=3 SV=1 - [A0A480N479_PIG]	12.24	11	6	6	16	93.7536	4.93	3	3	134.474	8.84	5	5	588	66.9735	5.73193
A0A4X1U626	14_3_3 domain-containing protein OS=Sus scrofa OX=9823 GN=YWHAE PE=3 SV=1 - [A0A4X1U626_PIG]	53.75	11	10	12	26	82.1243	14.17	3	3	138.817	23.75	5	6	240	27.4016	4.89404
A0A480LXG7	Eukaryotic translation initiation factor 3 subunit F (Fragment) OS=Sus scrofa OX=9823 PE=3 SV=1 - [A0A480LXG7_PIG]	30.25	11	7	7	13	82.01	5.86	1	1	220.739	19.44	4	5	324	34.4507	5.96045
A0A4X1SXZ7	Pribosyltran_N domain-containing protein OS=Sus scrofa OX=9823 GN=PRPSAP2 PE=3 SV=1 - [A0A4X1SXZ7_PIG]	21.74	11	4	6	17	76.3444	11.01	3	3	203.313	13.33	4	6	345	37.9415	7.06396
F1SGG1	Keratin 18 OS=Sus scrofa OX=9823 GN=KRT18 PE=1 SV=4 - [F1SGG1_PIG]	7.33	11	1	3	7	73.4722	4.19	2	2	76.0722	4.19	2	2	382	42.9099	5.2749
A0A4X1TS00	Signal recognition particle subunit SRP72 OS=Sus scrofa OX=9823 PE=3 SV=1 - [A0A4X1TS00_PIG]	7.69	11	4	4	5	64.07	2.78	1	1	63.65	2.78	1	1	611	67.8833	9.40771
A0A4X1TTJ5	Uncharacterized protein OS=Sus scrofa OX=9823 GN=SRSF6 PE=4 SV=1 - [A0A4X1TTJ5_PIG]	20	11	5	6	13	58.0032	9.33	3	3	52.98	6.33	2	2	300	34.7969	11.2095
A0A4X1VVR9	Cold-inducible RNA-binding protein OS=Sus scrofa OX=9823 GN=DAZAP1 PE=4 SV=1 - [A0A4X1VVR9_PIG]	18.02	11	3	3	5	43.2	6.4	1	1	32.4764	12.79	2	2	172	18.5957	9.51025
A0A480QJP0	Myosin regulatory light chain 12B OS=Sus scrofa OX=9823 PE=4 SV=1 - [A0A480QJP0_PIG]	80.23	10	1	11	50	307.306	50.58	7	9	667.444	57.56	8	14	172	19.8245	4.80518
A0A481CXT9	Heat shock protein HSP 90-alpha isoform 2 OS=Sus scrofa OX=9823 PE=3 SV=1 - [A0A481CXT9_PIG]	31.56	10	11	22	65	261.806	13.83	9	10	539.647	22.33	15	22	694	80.1897	5.14795
I3LT81	60S ribosomal protein L17 OS=Sus scrofa OX=9823 GN=RPL17 PE=1 SV=2 - [I3LT81_PIG]	41.3	10	9	9	44	241.254	35.87	7	13	245.528	37.5	8	12	184	21.3833	10.1694
A0A5G2QSE8	Keratin 3 OS=Sus scrofa OX=9823 GN=KRT3 PE=1 SV=1 - [A0A5G2QSE8_PIG]	16.02	10	4	18	56	195.113	6.84	7	7	213.544	8.55	7	10	643	65.0979	7.88428
A0A287AXR5	Tyrosine 3-monooxygenase/tryptophan 5-monooxygenase activation protein zeta OS=Sus scrofa OX=9823 GN=YWHAZ PE=1 SV=1 - [A0A287AXR5_PIG]	58.55	10	10	14	37	192.879	24.36	5	5	298.701	31.2	7	10	234	26.6664	5.0083
A0A4X1W1B7	15S Mg(2+)-ATPase p97 subunit OS=Sus scrofa OX=9823 PE=3 SV=1 - [A0A4X1W1B7_PIG]	18.11	10	13	13	34	168.115	8.31	6	7	339.762	12.28	8	11	806	89.2467	5.26221
A0A4X1WDC9	40S ribosomal protein S27a OS=Sus scrofa OX=9823 GN=RPS27A PE=3 SV=1 - [A0A4X1WDC9_PIG]	48.08	10	6	6	18	161.097	33.97	4	4	89.08	11.54	2	4	156	17.9535	9.64209
A0A4X1WBH4	Thioredoxin domain-containing protein OS=Sus scrofa OX=9823 PE=3 SV=1 - [A0A4X1WBH4_PIG]	47.98	10	9	9	29	140.996	40.4	7	7	152.635	40.4	7	7	198	22.1334	8.39697
A0A0B8RVX1	Constitutive coactivator of PPAR-gamma-like protein 1 OS=Sus scrofa domesticus OX=9825 GN=FAM120A PE=3 SV=1 - [A0A0B8RVX1_PIG]	16.71	10	14	14	21	137.94	6.15	4	4					1041	113.16	8.92432
D0G6R9	CCHC-type zinc finger, nucleic acid binding protein (Fragment) OS=Sus scrofa OX=9823 GN=CNBP PE=2 SV=1 - [D0G6R9_PIG]	51.82	10	6	6	15	123.6	36.5	4	4	55.66	16.06	2	2	137	15.1777	6.80029
A0A4X1UGZ7	Uncharacterized protein OS=Sus scrofa OX=9823 GN=IGF2BP2 PE=3 SV=1 - [A0A4X1UGZ7_PIG]	26.08	10	9	11	22	119.51	6.29	3	4	69.34	4.68	2	2	556	61.7473	8.25049
A0A5G2QS05	Spermatid perinuclear RNA-binding protein OS=Sus scrofa OX=9823 GN=STRBP PE=1 SV=1 - [A0A5G2QS05_PIG]	12.98	10	4	9	14	85.39	3.86	2	2	18.49	2.16	1	1	647	70.7585	8.51416
F1S0D9	Aspartate--tRNA ligase, cytoplasmic OS=Sus scrofa OX=9823 PE=3 SV=1 - [F1S0D9_PIG]	28.34	10	14	14	27	80.707	7.19	4	4	78.5719	14.77	7	7	501	57.107	6.49365
A0A4X1TPT1	60S ribosomal protein L35a OS=Sus scrofa OX=9823 GN=LOC100519675 PE=3 SV=1 - [A0A4X1TPT1_PIG]	24.55	10	3	3	8	78.9067	24.55	3	4	39.24	8.18	1	1	110	12.5298	11.063
A0A5G2R6F8	Serine/threonine-protein phosphatase OS=Sus scrofa OX=9823 GN=PPP1CB PE=1 SV=1 - [A0A5G2R6F8_PIG]	27.06	10	2	7	13	76.11	5.61	1	1	133.475	17.49	4	4	303	34.5661	5.69385
A0A4X1W539	S-adenosylmethionine synthase OS=Sus scrofa OX=9823 PE=3 SV=1 - [A0A4X1W539_PIG]	11.33	10	3	3	3	73.89	4.14	1	1	56.19	4.14	1	1	362	39.7153	6.03662
B5APU9	Actin-related protein 2/3 complex subunit 4 OS=Sus scrofa OX=9823 GN=ARPC4 PE=1 SV=1 - [B5APU9_PIG]	16.67	10	3	3	9	48.85	4.76	1	1	87.82	11.31	2	2	168	19.6543	8.42627
A0A4X1VDG9	Uncharacterized protein OS=Sus scrofa OX=9823 GN=SPATS2L PE=3 SV=1 - [A0A4X1VDG9_PIG]	6.73	10	3	3	3	48.7	4.69	2	2					490	54.0807	9.62744
A0A5G2RGV9	Eukaryotic translation initiation factor 4H OS=Sus scrofa OX=9823 GN=EIF4H PE=1 SV=1 - [A0A5G2RGV9_PIG]	3.29	10	1	1	3	48.59	3.29	1	1					213	23.4669	9.23193
Q0QEM6	ATP synthase subunit beta (Fragment) OS=Sus scrofa OX=9823 GN=ATP5B PE=2 SV=1 - [Q0QEM6_PIG]	46.22	10	14	14	22	45.4	2.06	1	1	182.435	18.99	6	6	437	47.0596	5.10986
A0A5G2QJC3	Phosphoglycerate kinase OS=Sus scrofa OX=9823 GN=PGK1 PE=1 SV=1 - [A0A5G2QJC3_PIG]	29.31	10	10	10	15	44.97	3.69	1	1	31.49	3.69	2	2	406	43.4503	7.37158
A0A4X1SXH0	Eukaryotic translation initiation factor 2A OS=Sus scrofa OX=9823 GN=EIF2A PE=3 SV=1 - [A0A4X1SXH0_PIG]	17.37	10	6	6	11	42.99	3.63	2	2	66.1533	10.11	4	4	524	58.1539	9.05615
A0A4X1T5C2	Eukaryotic translation initiation factor 3 subunit K OS=Sus scrofa OX=9823 GN=EIF3K PE=3 SV=1 - [A0A4X1T5C2_PIG]	11.93	10	2	2	2	0	5.05	1	1					218	24.9674	5.05908
A7UIU7	ATP-citrate synthase OS=Sus scrofa OX=9823 GN=ACL PE=2 SV=1 - [A7UIU7_PIG]	8.74	10	10	10	13	0	0.84	1	1	79.85	2.51	3	3	1076	117.821	7.43018
A0A480HYV8	Fibronectin OS=Sus scrofa OX=9823 PE=4 SV=1 - [A0A480HYV8_PIG]	4.32	10	7	7	10	0	0.46	1	1	35.45	0.87	2	2	2177	239.573	6.04932
Q764M6	Interferon regulatory factor 3 OS=Sus scrofa OX=9823 GN=IRF3 PE=1 SV=1 - [Q764M6_PIG]	37.92	10	12	12	26	592.39	37.68	7	9					427	46.6456	5.2876
A0A287B646	Heterogeneous nuclear ribonucleoprotein K OS=Sus scrofa OX=9823 GN=HNRNPK PE=1 SV=2 - [A0A287B646_PIG]	53.08	9	21	21	86	595.947	38.95	14	19	565.055	35.54	14	20	439	48.4712	5.78271
A0A0B8RSA9	60S ribosomal protein L7a OS=Sus scrofa domesticus OX=9825 GN=RPL7A PE=3 SV=1 - [A0A0B8RSA9_PIG]	40.98	9	16	16	69	555.232	37.59	13	20	455.013	34.59	12	16	266	29.977	10.6089
A0A4X1TI48	Nucleolin OS=Sus scrofa OX=9823 GN=NCL PE=4 SV=1 - [A0A4X1TI48_PIG]	36.05	9	26	26	92	530.604	18.88	13	16	810.501	27.9	18	24	699	75.1729	4.62744
A0A4X1TPP0	Annexin OS=Sus scrofa OX=9823 GN=ANXA2 PE=3 SV=1 - [A0A4X1TPP0_PIG]	66.96	9	21	21	75	498.894	54.87	16	17	546.079	57.82	17	19	339	38.5548	7.31299
A0A5G2QYA0	Paraspeckle component 1 OS=Sus scrofa OX=9823 GN=PSPC1 PE=1 SV=1 - [A0A5G2QYA0_PIG]	24.7	9	10	11	34	380.682	22.87	10	16	55.77	8.1	4	4	494	54.7173	6.43018
A0A4X1SYY4	Ribosomal protein OS=Sus scrofa OX=9823 GN=RPL10A PE=3 SV=1 - [A0A4X1SYY4_PIG]	56.94	9	4	11	53	339.706	43.06	9	16	221.687	46.76	10	14	216	24.6845	9.93506
A0A4X1UQ96	Ribose-phosphate diphosphokinase OS=Sus scrofa OX=9823 PE=3 SV=1 - [A0A4X1UQ96_PIG]	37.11	9	4	10	23	233.776	16.67	4	5	253.388	27.99	8	8	318	34.761	6.60986
A0A286ZZW7	Y-box binding protein 3 OS=Sus scrofa OX=9823 GN=YBX3 PE=1 SV=1 - [A0A286ZZW7_PIG]	23.82	9	1	7	31	214.775	14.13	4	7	188.65	14.13	4	5	361	38.7863	9.86182
F2Z5Q6	40S ribosomal protein S6 OS=Sus scrofa OX=9823 GN=RPS6 PE=1 SV=4 - [F2Z5Q6_PIG]	36.14	9	9	9	26	195.812	27.31	6	6	245.294	29.72	6	6	249	28.663	10.8433
A0A287AMZ2	T-complex protein 1 subunit gamma OS=Sus scrofa OX=9823 GN=CCT3 PE=1 SV=1 - [A0A287AMZ2_PIG]	31.93	9	15	15	43	195.33	13.03	7	7	294.427	19.27	10	12	545	60.6154	6.85889
A0A480VE77	60S ribosomal protein L8 (Fragment) OS=Sus scrofa OX=9823 PE=4 SV=1 - [A0A480VE77_PIG]	21.83	9	5	5	23	193.017	18.78	4	7	171.865	11.79	2	6	229	24.9674	10.7554
A0A5G2QMG4	Unconventional myosin-6 OS=Sus scrofa OX=9823 GN=MYO6 PE=1 SV=1 - [A0A5G2QMG4_PIG]	22.84	9	23	23	45	158.003	3.75	4	4	285.358	14.76	15	17	1226	141.583	8.44092
A0A480MJI3	Moesin OS=Sus scrofa OX=9823 PE=4 SV=1 - [A0A480MJI3_PIG]	36.74	9	15	24	59	137.392	11.44	8	10	196.311	14.04	9	11	577	67.7448	6.53662
A0A287A095	O-GlcNAc transferase subunit p110 OS=Sus scrofa OX=9823 GN=OGT PE=3 SV=1 - [A0A287A095_PIG]	10.63	9	10	10	19	122.46	4.57	4	5	166.754	6.16	6	7	1007	112.486	6.59521
A0A4X1UPM3	26S proteasome non-ATPase regulatory subunit 2 OS=Sus scrofa OX=9823 PE=3 SV=1 - [A0A4X1UPM3_PIG]	18.77	9	11	11	25	106.949	4.76	2	3	247.377	12.21	7	10	778	85.5534	5.18604
A0A4X1TFL4	Poly [ADP-ribose] polymerase OS=Sus scrofa OX=9823 GN=PARP1 PE=4 SV=1 - [A0A4X1TFL4_PIG]	15.89	9	13	13	26	105.191	4.17	4	4	232.292	11.62	10	11	1007	111.84	8.93896
F1SS19	X-ray repair cross-complementing protein 5 OS=Sus scrofa OX=9823 GN=XRCC5 PE=1 SV=4 - [F1SS19_PIG]	5.81	9	4	4	8	97.4167	4.56	3	3	94.94	4.29	3	3	723	82.2696	5.17334
A0A4X1VW06	CCT-alpha OS=Sus scrofa OX=9823 PE=3 SV=1 - [A0A4X1VW06_PIG]	35.02	9	17	17	47	95.1131	15.92	7	8	238.572	21.54	10	12	534	57.9855	6.11279
A0A4X1VYS4	Importin subunit alpha OS=Sus scrofa OX=9823 GN=KPNA6 PE=3 SV=1 - [A0A4X1VYS4_PIG]	8.5	9	1	4	5	94.151	8.5	4	5					506	56.5738	4.95752
A0A287A9K4	Staufen double-stranded RNA binding protein 1 OS=Sus scrofa OX=9823 GN=STAU1 PE=1 SV=1 - [A0A287A9K4_PIG]	19.76	9	8	9	14	88.2876	7.66	4	4	40.17	1.81	1	1	496	55.0506	9.53955
A0A287AXR7	Caldesmon 1 OS=Sus scrofa OX=9823 GN=CALD1 PE=1 SV=1 - [A0A287AXR7_PIG]	24.08	9	9	9	15	83.27	9.83	4	4	88.0877	13.49	4	4	519	59.8303	6.45557
A0A4X1VV05	Transgelin OS=Sus scrofa OX=9823 GN=TAGLN2 PE=3 SV=1 - [A0A4X1VV05_PIG]	77.39	9	12	12	18	79.59	17.09	3	3	94.4214	20.1	3	3	199	22.3632	8.25049
A0A480WZS9	tRNA (adenine(58)-N(1))-methyltransferase non-catalytic subunit TRM6 OS=Sus scrofa OX=9823 PE=3 SV=1 - [A0A480WZS9_PIG]	7.44	9	4	4	8	64.7833	5.63	3	3	70.82	3.62	2	2	497	55.9483	6.75635
P10668	Cofilin-1 OS=Sus scrofa OX=9823 GN=CFL1 PE=1 SV=3 - [COF1_PIG]	68.67	9	8	10	15	62.08	6.63	1	1	114.066	34.94	5	5	166	18.5066	8.00146
F1SGZ8	Twinfilin actin binding protein 1 OS=Sus scrofa OX=9823 GN=TWF1 PE=1 SV=1 - [F1SGZ8_PIG]	24.86	9	8	8	14	59.37	3.71	1	1	87.2074	13.14	4	5	350	40.2416	7.13721
A0A4X1V1R5	Histone H2A OS=Sus scrofa OX=9823 GN=H2AFY PE=3 SV=1 - [A0A4X1V1R5_PIG]	13	9	1	1	2	57.7	13	1	1					223	24.2085	10.9019
A0A287B2U6	Synaptosomal-associated protein OS=Sus scrofa OX=9823 GN=SNAP23 PE=1 SV=1 - [A0A287B2U6_PIG]	27.96	9	4	4	7	55.22	6.16	1	1	50.17	6.16	1	1	211	23.2434	4.88135
A0A4X1UMP8	GLOBIN domain-containing protein OS=Sus scrofa OX=9823 GN=LOC110259958 PE=3 SV=1 - [A0A4X1UMP8_PIG]	34.75	9	5	5	15	52.88	26.95	3	3	83.0867	26.95	3	5	141	15.0238	8.70459
A0A286ZY21	Uncharacterized protein OS=Sus scrofa OX=9823 GN=MATR3 PE=1 SV=1 - [A0A286ZY21_PIG]	25.87	9	18	18	30	51.4335	6.11	3	4	48.08	3.47	2	2	835	93.0352	6.40479
P83884	60S ribosomal protein L36a OS=Sus scrofa OX=9823 GN=RPL36A PE=1 SV=2 - [RL36A_PIG]	25.47	9	4	4	11	47.7	17.92	2	2	65.71	23.58	3	4	106	12.4328	10.5796
F1SUQ8	Regulator of chromosome condensation 2 OS=Sus scrofa OX=9823 GN=RCC2 PE=1 SV=2 - [F1SUQ8_PIG]	14.23	9	5	5	10	45.51	5.96	2	2	45.64	2.88	1	2	520	56.0502	8.86572
A0A5G2QFC4	Acetyltransferase component of pyruvate dehydrogenase complex OS=Sus scrofa OX=9823 GN=DLAT PE=1 SV=1 - [A0A5G2QFC4_PIG]	8.85	9	4	4	10	44.58	3.27	2	2	46.51	3.27	2	2	520	55.8884	8.99756
A0A4X1T5X9	Ubiquitin carboxyl-terminal hydrolase OS=Sus scrofa OX=9823 GN=USP10 PE=3 SV=1 - [A0A4X1T5X9_PIG]	7.26	9	5	5	6	43.41	1.75	1	1					799	86.0075	5.24951
A0A480TM84	RNA helicase OS=Sus scrofa OX=9823 PE=3 SV=1 - [A0A480TM84_PIG]	2.75	9	2	2	2	38.9	1.38	1	1	0	1.38	1	1	726	80.7706	9.46631
A0A480V6V1	Drebrin isoform a OS=Sus scrofa OX=9823 PE=4 SV=1 - [A0A480V6V1_PIG]	19.24	9	9	9	17	38.67	2.52	1	1	187.151	10.41	4	5	634	69.0848	4.48779
A0A4X1UFZ4	N-glycanase 1 OS=Sus scrofa OX=9823 PE=3 SV=1 - [A0A4X1UFZ4_PIG]	4.9	9	3	3	4	31.85	1.57	1	1	50.57	2.1	1	1	572	65.6399	6.44287
A0A480VBW0	Z-DNA-binding protein 1 isoform a OS=Sus scrofa OX=9823 PE=4 SV=1 - [A0A480VBW0_PIG]	4.36	9	1	1	1	29.34	4.36	1	1					275	29.8938	10.3892
K9IVQ3	Non-POU domain-containing octamer-binding protein OS=Sus scrofa OX=9823 GN=NONO PE=2 SV=1 - [K9IVQ3_PIG]	63.19	8	29	31	271	3787.21	61.49	29	138	295.521	14.04	8	11	470	54.0692	8.95361
A0A287AN91	SCY1 like pseudokinase 2 OS=Sus scrofa OX=9823 GN=SCYL2 PE=1 SV=2 - [A0A287AN91_PIG]	41.3	8	31	31	102	671.095	31.3	24	31	817.371	34.46	25	35	920	102.431	8.39697
A0A287BHM1	Tropomyosin alpha-1 chain OS=Sus scrofa OX=9823 GN=TPM1 PE=1 SV=2 - [A0A287BHM1_PIG]	43.69	8	0	22	109	620.918	36.57	14	22	757.38	38.83	16	37	309	35.36	4.77979
A0A4X1SK65	40S ribosomal protein S3a OS=Sus scrofa OX=9823 GN=RPS3A PE=3 SV=1 - [A0A4X1SK65_PIG]	54.17	8	14	14	47	251.461	35.23	9	14	213.081	27.27	7	10	264	29.9257	9.72998
A0A480JNI2	Keratin, type II cytoskeletal 5 OS=Sus scrofa OX=9823 PE=3 SV=1 - [A0A480JNI2_PIG]	15.12	8	1	16	43	211.223	6.31	6	6	159.12	6.31	5	6	602	62.9906	8.29443
A0A481DMC0	CCT-theta OS=Sus scrofa OX=9823 PE=3 SV=1 - [A0A481DMC0_PIG]	39.96	8	21	21	61	211.193	20.07	10	11	461.733	32.91	17	20	553	60.1678	5.74463
A0A4X1USK2	Uncharacterized protein OS=Sus scrofa OX=9823 GN=EEF1D PE=3 SV=1 - [A0A4X1USK2_PIG]	42.36	8	3	11	30	199.015	28.34	7	7	225.449	20.7	6	6	314	34.2885	5.14795
A0A286ZU00	DEAD box protein 5 OS=Sus scrofa OX=9823 GN=DDX5 PE=3 SV=1 - [A0A286ZU00_PIG]	38.5	8	17	22	51	198.556	18.5	10	11	288.687	23.36	13	13	535	60.5374	9.0708
A0A480HAQ4	Junction plakoglobin OS=Sus scrofa OX=9823 PE=3 SV=1 - [A0A480HAQ4_PIG]	26.68	8	15	16	43	193.352	9.22	5	6	283.336	14.94	8	10	716	78.0874	7.31299
A0A4X1T5N2	S10_plectin domain-containing protein OS=Sus scrofa OX=9823 GN=NUDT3 PE=3 SV=1 - [A0A4X1T5N2_PIG]	26.23	8	5	5	21	190.09	26.23	5	6	131.337	13.11	3	4	183	21.0608	10.1548
A0A287A014	40S ribosomal protein S15a OS=Sus scrofa OX=9823 GN=RPS15A PE=1 SV=1 - [A0A287A014_PIG]	47	8	5	5	15	164.547	23	2	3	137.882	31	3	4	100	11.4702	10.1548
A0A4X1TVM1	BTB domain-containing protein OS=Sus scrofa OX=9823 GN=IVNS1ABP PE=4 SV=1 - [A0A4X1TVM1_PIG]	22.43	8	12	12	24	157.6	11.68	6	6	285.776	14.17	8	9	642	71.6789	5.52881
A0A5G2QHD4	Replication protein A subunit OS=Sus scrofa OX=9823 GN=RPA1 PE=1 SV=1 - [A0A5G2QHD4_PIG]	15.22	8	8	8	18	138.35	7.79	4	4	156.524	9.86	5	5	578	64.6556	7.44482
A0A480JZT4	Importin-5 isoform X1 OS=Sus scrofa OX=9823 PE=4 SV=1 - [A0A480JZT4_PIG]	8.39	8	7	7	13	124.878	4.1	2	3	56.81	2.73	3	3	1097	123.545	4.94482
P82460	Thioredoxin OS=Sus scrofa OX=9823 GN=TXN PE=1 SV=3 - [THIO_PIG]	40.95	8	4	4	11	108.35	32.38	3	3	106.15	20.95	2	2	105	11.8208	5.03369
A0A5G2R9F2	Developmentally regulated GTP binding protein 1 OS=Sus scrofa OX=9823 GN=DRG1 PE=1 SV=1 - [A0A5G2R9F2_PIG]	21.16	8	6	6	13	105.85	11.3	3	3	100.08	11.01	3	4	345	38.0074	8.63135
A0A4X1WAL1	Actin-related protein 2 OS=Sus scrofa OX=9823 GN=ACTR2 PE=3 SV=1 - [A0A4X1WAL1_PIG]	16.03	8	5	5	16	93.51	11.7	4	4	140.857	16.03	5	5	393	44.8515	8.23584
A0A5S6FV10	Dihydrolipoyllysine-residue succinyltransferase component of 2-oxoglutarate dehydrogenase complex, mitochondrial OS=Sus scrofa OX=9823 GN=DLST PE=3 SV=1 - [A0A5S6FV10_PIG]	10.65	8	4	4	9	84.16	4.63	2	2	29.91	3.01	1	1	432	46.3732	7.41553
A0A4X1VYN1	F-actin-capping protein subunit alpha OS=Sus scrofa OX=9823 PE=3 SV=1 - [A0A4X1VYN1_PIG]	30.66	8	4	6	13	83.32	9.85	2	2	105.516	12.77	3	4	274	31.5689	6.354
A0A4X1TJM1	Peroxiredoxin-2 OS=Sus scrofa OX=9823 GN=PRDX2 PE=3 SV=1 - [A0A4X1TJM1_PIG]	35.86	8	5	5	11	83.22	9.6	2	2	99.7948	31.31	4	4	198	21.8662	5.41455
A0A5G2RGE1	Rho GTPase activating protein 42 OS=Sus scrofa OX=9823 GN=ARHGAP42 PE=4 SV=1 - [A0A5G2RGE1_PIG]	13.93	8	10	10	19	82.85	1.87	1	1	123.192	7.96	5	5	804	90.4189	8.86572
A0A4X1U3Y3	Uncharacterized protein OS=Sus scrofa OX=9823 GN=NAP1L4 PE=3 SV=1 - [A0A4X1U3Y3_PIG]	9.6	8	2	3	10	79.9	2.67	1	2	80.1852	5.6	2	3	375	42.5758	4.62744
A0A4X1W243	Cleavage and polyadenylation specificity factor subunit 6 OS=Sus scrofa OX=9823 GN=CPSF6 PE=3 SV=1 - [A0A4X1W243_PIG]	7.6	8	2	2	4	76.98	5	1	1	73.82	5	1	1	500	53.5891	9.74463
A0A287A480	Coatomer subunit delta OS=Sus scrofa OX=9823 GN=ARCN1 PE=1 SV=2 - [A0A287A480_PIG]	6.86	8	3	3	9	69.29	4.73	2	2	45.16	4.73	2	2	423	47.2138	5.59229
A0A4X1T2I6	Ig-like domain-containing protein OS=Sus scrofa OX=9823 PE=4 SV=1 - [A0A4X1T2I6_PIG]	8.5	8	1	1	8	68.87	8.5	1	1	76.6115	8.5	1	3	153	16.4314	6.50732
A0A5G2R7J8	Proteasome subunit alpha type OS=Sus scrofa OX=9823 GN=PRORP PE=1 SV=1 - [A0A5G2R7J8_PIG]	25.12	8	6	6	11	62.55	11.33	2	2	67.19	14.29	3	3	203	22.8273	8.32373
A0A480QYD1	26S proteasome non-ATPase regulatory subunit 5 OS=Sus scrofa OX=9823 PE=4 SV=1 - [A0A480QYD1_PIG]	2.45	8	1	1	3	61.36	2.45	1	1					367	40.7613	5.16064
A0A286ZY30	KH-type splicing regulatory protein OS=Sus scrofa OX=9823 GN=KHSRP PE=1 SV=1 - [A0A286ZY30_PIG]	19.19	8	9	12	19	56.06	1.82	1	1	140.035	6.16	4	4	714	73.2981	7.29834
A0A480TQI1	Condensin complex subunit 2 OS=Sus scrofa OX=9823 PE=3 SV=1 - [A0A480TQI1_PIG]	2.5	8	2	2	2	52.35	1.53	1	1	0	0.97	1	1	721	80.5146	5.37646
K7GNF4	Synaptic functional regulator FMR1 OS=Sus scrofa OX=9823 GN=FMR1 PE=1 SV=3 - [K7GNF4_PIG]	13.97	8	1	7	9	51.35	2.98	2	2					537	60.7099	8.54346
A0A5G2RD05	Uncharacterized protein OS=Sus scrofa OX=9823 GN=CHCHD3 PE=1 SV=1 - [A0A5G2RD05_PIG]	8.6	8	2	2	4	46.8	4.98	1	1	21.29	3.62	1	1	221	25.4151	7.81104
I3LGD4	Clathrin heavy chain OS=Sus scrofa OX=9823 GN=CLTC PE=1 SV=3 - [I3LGD4_PIG]	15.02	8	20	20	29	45.17	0.73	1	1	335.311	11.49	16	16	1645	188.492	5.69385
A0A287ADF2	Kinesin-like protein OS=Sus scrofa OX=9823 GN=KIF2A PE=1 SV=1 - [A0A287ADF2_PIG]	3.29	8	2	2	5	42.81	1.64	1	1	56.1246	3.29	2	2	669	75.7015	6.18896
A0A5G2QW89	Calcium uniporter protein OS=Sus scrofa OX=9823 GN=MCU PE=1 SV=1 - [A0A5G2QW89_PIG]	8.45	8	2	2	3	42.49	3.38	1	1					296	34.404	7.02002
A0A480Q4A9	Metastasis-associated protein MTA2 isoform X1 OS=Sus scrofa OX=9823 PE=4 SV=1 - [A0A480Q4A9_PIG]	1.92	8	1	1	3	41.43	1.92	1	1	30.42	1.92	1	1	520	59.1466	8.93896
A4UXY9	Nucleoside diphosphate kinase OS=Sus scrofa OX=9823 PE=2 SV=1 - [A4UXY9_PIG]	38.16	8	3	6	15	39.84	23.03	3	4	106.93	24.34	3	4	152	17.193	7.97217
A0A4X1T9H7	40S ribosomal protein S23 OS=Sus scrofa OX=9823 PE=3 SV=1 - [A0A4X1T9H7_PIG]	48.25	8	6	6	17	37.4827	16.08	3	4	52.7957	20.98	3	4	143	15.7977	10.4917
A0A4X1VY97	26S proteasome non-ATPase regulatory subunit 13 OS=Sus scrofa OX=9823 GN=PSMD13 PE=3 SV=1 - [A0A4X1VY97_PIG]	11.51	8	4	4	6	36.58	2.74	1	1	98.5559	6.58	2	2	365	41.5653	6.16357
A0A4X1SG89	RRM domain-containing protein OS=Sus scrofa OX=9823 GN=RBMX PE=4 SV=1 - [A0A4X1SG89_PIG]	22.05	8	9	9	13	34.35	3.33	1	1	24.76	3.33	1	1	390	42.2493	10.0522
A0A4X1VV67	Uncharacterized protein OS=Sus scrofa OX=9823 GN=CANX PE=3 SV=1 - [A0A4X1VV67_PIG]	13.73	8	6	6	9	34.24	1.74	1	1	35.71	3.68	1	1	517	59.0295	4.52588
A0A4X1VSA7	AP-2 complex subunit alpha OS=Sus scrofa OX=9823 GN=AP2A1 PE=3 SV=1 - [A0A4X1VSA7_PIG]	5.24	8	4	5	6	29.68	0.96	1	1					936	103.467	8.1333
A0A5G2QSQ7	Uncharacterized protein OS=Sus scrofa OX=9823 GN=MAP1LC3B PE=1 SV=1 - [A0A5G2QSQ7_PIG]	30.43	8	2	2	5	25.86	20.29	1	1	19.26	20.29	1	1	69	8.30959	9.89111
A0A287B186	Vesicle-associated membrane protein-associated protein B OS=Sus scrofa OX=9823 GN=VAPB PE=3 SV=1 - [A0A287B186_PIG]	24.28	8	5	5	10	0	3.29	1	1	84.4477	17.28	4	4	243	27.02	7.29834
A0A5G2RGM3	WD repeat domain 77 OS=Sus scrofa OX=9823 GN=WDR77 PE=1 SV=1 - [A0A5G2RGM3_PIG]	12.58	8	3	3	3	0	4.6	1	1					326	35.7438	6.17627
A0A4X1V436	Dihydrolipoyl dehydrogenase OS=Sus scrofa OX=9823 GN=DLD PE=3 SV=1 - [A0A4X1V436_PIG]	7	8	3	3	4	0	2.67	1	1					486	51.8248	7.75244
F1RGJ3	75 kDa glucose-regulated protein OS=Sus scrofa OX=9823 GN=HSPA9 PE=1 SV=4 - [F1RGJ3_PIG]	53.73	7	33	33	94	355.499	21.27	11	13	232.872	11.49	6	6	644	70.079	5.60498
A0A4X1VFE2	UBP-type domain-containing protein OS=Sus scrofa OX=9823 GN=HDAC6 PE=4 SV=1 - [A0A4X1VFE2_PIG]	16.2	7	14	14	37	339.2	11.96	10	11	554.411	14.41	12	15	1062	115.99	5.64307
K9IVI6	RING-type E3 ubiquitin transferase OS=Sus scrofa OX=9823 GN=TRIM21 PE=2 SV=1 - [K9IVI6_PIG]	33.26	7	15	15	51	328.702	28.57	13	14	314.225	18.12	8	9	469	53.5928	6.48096
P67937	Tropomyosin alpha-4 chain OS=Sus scrofa OX=9823 GN=TPM4 PE=2 SV=3 - [TPM4_PIG]	33.47	7	6	11	29	311.956	13.71	5	7	268.949	23.39	8	9	248	28.5045	4.69092
A0A480NAY0	Tubulin alpha chain OS=Sus scrofa OX=9823 PE=3 SV=1 - [A0A480NAY0_PIG]	30.73	7	0	12	42	285.732	20.49	8	10	144.883	18.71	7	9	449	50.0685	5.09717
A0A287ASD0	60S ribosomal protein L5 OS=Sus scrofa OX=9823 GN=RPL5 PE=1 SV=1 - [A0A287ASD0_PIG]	35.02	7	11	11	48	270.711	20.88	6	10	267.166	24.58	7	13	297	34.3318	9.71533
A0A5G2QV35	Pribosyltran_N domain-containing protein OS=Sus scrofa OX=9823 GN=PRPS1 PE=1 SV=1 - [A0A5G2QV35_PIG]	46.67	7	5	11	30	266.328	26.67	6	7	305.114	36.49	9	9	285	31.3721	6.85889
P29269	Myosin regulatory light polypeptide 9 OS=Sus scrofa OX=9823 GN=MYL9 PE=1 SV=2 - [MYL9_PIG]	44.77	7	1	7	38	242.423	38.37	5	7	452.683	33.14	4	10	172	19.8144	4.91943
Q0Z8U2	40S ribosomal protein S3 OS=Sus scrofa OX=9823 GN=RPS3 PE=1 SV=1 - [RS3_PIG]	64.61	7	17	17	62	222.636	40.33	11	13	238.525	42.39	12	14	243	26.6714	9.65674
I3LUM9	Protein-synthesizing GTPase OS=Sus scrofa OX=9823 GN=EIF2S3 PE=1 SV=1 - [I3LUM9_PIG]	29.66	7	11	11	31	216.011	18.01	7	9	285.88	26.27	10	11	472	51.0332	8.39697
A0A4X1UR29	Uncharacterized protein OS=Sus scrofa OX=9823 GN=THBS1 PE=3 SV=1 - [A0A4X1UR29_PIG]	15.3	7	15	15	23	214.039	8.55	8	10	91.0406	2.16	2	2	1111	123.062	4.85596
I3LSD3	60S ribosomal protein L13 OS=Sus scrofa OX=9823 GN=RPL13 PE=1 SV=1 - [I3LSD3_PIG]	32.23	7	7	7	31	210.956	28.91	6	7	170.644	28.44	6	8	211	24.2905	11.6343
A0A4X1UES8	WD_REPEATS_REGION domain-containing protein OS=Sus scrofa OX=9823 GN=GNB2 PE=3 SV=1 - [A0A4X1UES8_PIG]	18.53	7	3	6	29	170.591	15.29	5	7	211.25	15.29	5	7	340	37.3071	5.99854
A0A4X1VQX8	RNA helicase OS=Sus scrofa OX=9823 GN=DDX17 PE=3 SV=1 - [A0A4X1VQX8_PIG]	27.08	7	12	17	40	160.746	10.31	6	7	170.471	11.23	8	8	650	72.2659	8.5874
M3V815	Heterogeneous nuclear ribonucleoprotein R OS=Sus scrofa OX=9823 GN=HNRNPR PE=1 SV=1 - [M3V815_PIG]	23.54	7	7	14	25	151.183	7.74	5	5	101.47	4.58	3	3	633	70.8863	8.1333
A0A4X1W2T3	60S ribosomal protein L31 OS=Sus scrofa OX=9823 GN=RPL31 PE=3 SV=1 - [A0A4X1W2T3_PIG]	40.16	7	6	6	21	143.266	31.15	4	7	115.898	27.05	4	6	122	14.1338	10.7993
A0A287A5U5	Mitogen-activated protein kinase kinase kinase 7 OS=Sus scrofa OX=9823 GN=MAP3K7 PE=3 SV=1 - [A0A287A5U5_PIG]	25.22	7	10	10	22	134.031	10.61	4	4	342.978	20.35	8	10	575	63.7877	6.93213
F1RII7	Hemoglobin subunit beta OS=Sus scrofa OX=9823 GN=HBB PE=1 SV=1 - [F1RII7_PIG]	79.59	7	8	9	26	131.63	27.21	3	4	349.844	60.54	7	10	147	16.1565	7.25439
A0A288CG47	26S proteasome non-ATPase regulatory subunit 4 OS=Sus scrofa OX=9823 GN=PSMD4 PE=1 SV=1 - [A0A288CG47_PIG]	23.95	7	8	8	26	127.044	11.32	4	4	284.789	17.89	6	9	380	41.0804	4.80518
A0A4X1TUF3	Uncharacterized protein OS=Sus scrofa OX=9823 GN=G3BP1 PE=4 SV=1 - [A0A4X1TUF3_PIG]	49.38	7	13	14	38	118.75	16.87	5	5	119.903	17.37	5	5	403	45.3265	4.99561
A0A0B8RZL4	Eukaryotic translation initiation factor 3 subunit C OS=Sus scrofa domesticus OX=9825 GN=EIF3C PE=3 SV=1 - [A0A0B8RZL4_PIG]	14.46	7	13	13	24	98.0197	2.85	2	2	96.3675	5.91	5	5	913	105.553	5.71924
A0A0F7CTC3	Double-stranded RNA-dependent protein kinase (Fragment) OS=Sus scrofa OX=9823 GN=PKR PE=2 SV=1 - [A0A0F7CTC3_PIG]	18.78	7	3	3	7	85.5511	13.26	2	2	56.03	4.97	1	1	181	20.3422	8.93896
A0A5G2QNP7	Aminoacyl tRNA synthetase complex interacting multifunctional protein 1 OS=Sus scrofa OX=9823 GN=AIMP1 PE=1 SV=1 - [A0A5G2QNP7_PIG]	31.16	7	8	8	16	83.02	9.59	2	2	195.97	17.81	5	6	292	32.3584	7.76709
Q29092	Endoplasmin OS=Sus scrofa OX=9823 GN=HSP90B1 PE=2 SV=3 - [ENPL_PIG]	20.02	7	13	14	26	80.51	2.74	2	2	185.48	9.08	8	8	804	92.4132	4.83057
A0A5G2R3N5	Solute carrier family 25 member 5 OS=Sus scrofa OX=9823 GN=SLC25A5 PE=1 SV=1 - [A0A5G2R3N5_PIG]	29.18	7	2	8	23	67.3211	7	2	4	144.047	22.57	6	7	257	28.513	9.72998
A0A5G2RID4	Dynactin subunit 2 OS=Sus scrofa OX=9823 GN=DCTN2 PE=1 SV=1 - [A0A5G2RID4_PIG]	10.05	7	4	4	8	67.0699	4.5	2	2	66.1898	7.14	3	3	378	41.7438	6.21436
A0A5G2QEZ2	Eukaryotic translation initiation factor 3 subunit B OS=Sus scrofa OX=9823 GN=EIF3B PE=3 SV=1 - [A0A5G2QEZ2_PIG]	14.75	7	11	11	18	54.09	1.29	1	2	68.24	5.43	4	4	773	87.5563	5.03369
A0A5G2QTR9	Tyrosine 3-monooxygenase/tryptophan 5-monooxygenase activation protein beta OS=Sus scrofa OX=9823 GN=YWHAB PE=1 SV=1 - [A0A5G2QTR9_PIG]	49.79	7	5	11	27	52.12	9.96	2	2	148.69	33.2	7	8	241	27.5509	5.21143
A0A4X1SI11	SH3 domain-containing protein OS=Sus scrofa OX=9823 GN=DSP PE=4 SV=1 - [A0A4X1SI11_PIG]	11.94	7	30	30	33	45.05	0.27	1	1					2614	302.481	6.68311
A0A5G2QH77	Ribosomal protein L37a OS=Sus scrofa OX=9823 GN=RPL37A PE=3 SV=1 - [A0A5G2QH77_PIG]	48.33	7	4	4	7	42.34	13.33	1	1	26.68	33.33	2	2	60	6.73424	9.08545
A0A481D1R4	Malate dehydrogenase (Fragment) OS=Sus scrofa OX=9823 PE=3 SV=1 - [A0A481D1R4_PIG]	32.6	7	8	8	11	36.39	3.13	1	1	37.82	2.19	1	1	319	33.3625	8.42627
P63246	Receptor of activated protein C kinase 1 OS=Sus scrofa OX=9823 GN=RACK1 PE=1 SV=3 - [RACK1_PIG]	36.91	7	11	11	19	32.68	3.15	1	1	179.297	21.14	5	6	317	35.0546	7.69385
A0A4X1SMM2	Transcription factor BTF3 OS=Sus scrofa OX=9823 GN=BTF3 PE=3 SV=1 - [A0A4X1SMM2_PIG]	4.67	7	1	1	1	31.61	4.67	1	1					150	16.6748	9.61279
Q1PC32	Triosephosphate isomerase (Fragment) OS=Sus scrofa OX=9823 PE=3 SV=1 - [Q1PC32_PIG]	36.95	7	6	6	12	30.61	6.4	1	1	106.777	17.73	3	3	203	21.8344	6.39209
A0A4X1THK6	High mobility group protein B1 OS=Sus scrofa OX=9823 GN=HMGB1 PE=3 SV=1 - [A0A4X1THK6_PIG]	9.43	7	1	1	6	30.55	9.43	1	1	36.83	9.43	1	1	159	18.3674	9.74463
A0A480M4L3	Heat shock 110 kDa protein OS=Sus scrofa OX=9823 PE=3 SV=1 - [A0A480M4L3_PIG]	3.8	7	2	2	2	27.99	1.61	1	1	22.97	2.19	1	1	684	76.3644	5.51611
A0A287AAH4	Na(+)/H(+) exchange regulatory cofactor NHE-RF OS=Sus scrofa OX=9823 GN=SLC9A3R1 PE=1 SV=1 - [A0A287AAH4_PIG]	7.46	7	2	2	4	25.56	4.18	1	1	40.84	4.18	1	1	335	36.2614	6.04932
A0A286ZLT0	5'-nucleotidase, cytosolic II OS=Sus scrofa OX=9823 GN=NT5C2 PE=1 SV=2 - [A0A286ZLT0_PIG]	12.31	7	6	6	8	25.11	3.22	1	1	154.662	12.31	6	6	528	61.0653	5.35107
A0A4X1W3Z6	Mago-bind domain-containing protein OS=Sus scrofa OX=9823 PE=3 SV=1 - [A0A4X1W3Z6_PIG]	11.88	7	2	2	3	0	6.44	1	1	27.7	5.45	1	1	202	22.666	9.5249
A0A480JJZ5	Aconitate hydratase, mitochondrial OS=Sus scrofa OX=9823 PE=3 SV=1 - [A0A480JJZ5_PIG]	4.8	7	3	3	4	0	1.31	1	1	28.18	1.31	1	1	688	74.8812	7.40088
A0A4X1TT60	Tropomyosin alpha-1 chain OS=Sus scrofa OX=9823 GN=TPM1 PE=3 SV=1 - [A0A4X1TT60_PIG]	41.3	6	4	25	116	624.818	32.88	15	23	788.601	36.68	18	39	368	41.5623	5.17334
A0A4X1UFV5	78 kDa glucose-regulated protein OS=Sus scrofa OX=9823 GN=HSPA5 PE=3 SV=1 - [A0A4X1UFV5_PIG]	46.64	6	27	29	76	431.002	22.94	13	17	278.588	17.58	10	10	654	72.2244	5.16064
A0A5G2R2A7	60S ribosomal protein L4 OS=Sus scrofa OX=9823 GN=RPL4 PE=1 SV=1 - [A0A5G2R2A7_PIG]	44.12	6	18	18	78	395.855	42.21	16	21	453.855	32.13	14	20	417	47.1718	10.7993
A0A4X1W1U6	40S ribosomal protein S4 OS=Sus scrofa OX=9823 GN=RPS4X PE=3 SV=1 - [A0A4X1W1U6_PIG]	51.84	6	13	13	42	369.234	37.14	8	9	258.681	31.43	8	10	245	27.4868	9.93506
A0A4X1TZD6	RNA helicase OS=Sus scrofa OX=9823 GN=DHX9 PE=3 SV=1 - [A0A4X1TZD6_PIG]	21.2	6	23	23	54	352.126	10.56	11	11	307.319	9.3	10	10	1269	139.642	6.55127
Q29214	60S acidic ribosomal protein P0 OS=Sus scrofa OX=9823 GN=RPLP0 PE=1 SV=2 - [RLA0_PIG]	47.8	6	11	11	45	324.869	41.82	9	11	391.825	41.51	9	11	318	34.3369	5.97314
A0A287BQU9	Uncharacterized protein OS=Sus scrofa OX=9823 PE=3 SV=2 - [A0A287BQU9_PIG]	35.21	6	16	19	50	311.248	24.7	12	13	204.14	8.45	5	5	923	100.797	5.98584
A0A480PSI7	Myosin regulatory light chain 12B (Fragment) OS=Sus scrofa OX=9823 PE=4 SV=1 - [A0A480PSI7_PIG]	81.66	6	1	11	50	307.306	51.48	7	9	667.444	58.58	8	14	169	19.4784	4.88135
A0A287A8T0	Ribosomal protein L7 OS=Sus scrofa OX=9823 GN=RPL7 PE=1 SV=2 - [A0A287A8T0_PIG]	35.74	6	14	14	59	258.532	28.92	10	12	316.649	35.34	12	16	249	29.2324	10.8579
A0A4X1UNF3	Ribosomal protein L15 OS=Sus scrofa OX=9823 GN=RPL15 PE=3 SV=1 - [A0A4X1UNF3_PIG]	50	6	11	11	37	247.163	34.31	8	10	246.789	39.22	8	10	204	24.1311	11.6196
A0A4X1VJM6	60S ribosomal protein L14 OS=Sus scrofa OX=9823 PE=3 SV=1 - [A0A4X1VJM6_PIG]	34.13	6	7	7	27	238.746	25.96	5	8	191.897	22.6	4	6	208	22.8188	10.8433
A0A480TWI0	40S ribosomal protein S5 (Fragment) OS=Sus scrofa OX=9823 PE=3 SV=1 - [A0A480TWI0_PIG]	32	6	7	7	24	232.05	21	4	5	191.163	27.5	5	6	200	22.3988	9.64209
A0A286ZUV8	Eukaryotic translation initiation factor 5A OS=Sus scrofa OX=9823 GN=EIF5A PE=1 SV=1 - [A0A286ZUV8_PIG]	42.86	6	6	6	21	221.392	20.78	2	4	92.4559	35.06	5	5	154	16.8214	5.23682
A0A4X1V343	CSD domain-containing protein OS=Sus scrofa OX=9823 GN=YBX3 PE=4 SV=1 - [A0A4X1V343_PIG]	26.6	6	1	7	31	214.775	16.35	4	7	188.65	16.35	4	5	312	32.6753	9.5835
A0A4X1VNE8	Uncharacterized protein OS=Sus scrofa OX=9823 PE=4 SV=1 - [A0A4X1VNE8_PIG]	15.85	6	14	14	33	188.45	8.2	7	7	236.385	9.11	9	10	1098	120.452	5.19873
A0A5G2RCJ3	60S ribosomal protein L10 OS=Sus scrofa OX=9823 GN=RPL10 PE=1 SV=1 - [A0A5G2RCJ3_PIG]	39.33	6	7	7	34	186.94	34.83	6	9	193.653	39.33	7	7	178	20.4518	10.6089
I3LEX0	40S ribosomal protein S9 OS=Sus scrofa OX=9823 GN=RPS9 PE=1 SV=3 - [I3LEX0_PIG]	47.94	6	12	12	33	155.445	27.32	6	6	170.49	42.27	10	11	194	22.5776	10.6528
F1SKD5	Ubiquitin carboxyl-terminal hydrolase OS=Sus scrofa OX=9823 GN=USP15 PE=1 SV=4 - [F1SKD5_PIG]	12.23	6	11	11	17	153.637	9.63	9	9	49.976	1.73	2	2	924	106.015	5.37646
A0A287B037	Prohibitin OS=Sus scrofa OX=9823 GN=PHB2 PE=1 SV=1 - [A0A287B037_PIG]	40.14	6	11	11	24	140.135	15.22	4	4	188.945	28.37	8	8	289	32.3233	9.80322
A0A287BHR0	Cell cycle associated protein 1 OS=Sus scrofa OX=9823 GN=CAPRIN1 PE=1 SV=1 - [A0A287BHR0_PIG]	20.73	6	14	14	30	133.997	8.6	8	8	136.873	4.37	3	3	709	78.238	5.24951
F1RPW9	Elongation factor 1-gamma OS=Sus scrofa OX=9823 GN=EEF1G PE=4 SV=3 - [F1RPW9_PIG]	42.43	6	17	17	57	119.997	18.12	6	7	397.314	26.83	12	18	436	49.923	6.56592
A0A4X1UDE4	14-3-3 protein theta OS=Sus scrofa OX=9823 GN=YWHAQ PE=3 SV=1 - [A0A4X1UDE4_PIG]	42.86	6	6	11	33	117.059	22.45	4	4	313.72	28.98	8	10	245	27.7468	4.77979
A0A5S6GJG2	Serine/arginine-rich splicing factor 1 OS=Sus scrofa OX=9823 GN=SRSF1 PE=1 SV=1 - [A0A5S6GJG2_PIG]	35.17	6	8	8	15	113.878	13.98	3	3	71.65	8.05	2	2	236	26.8904	10.2866
A0A5G2QA01	GLI pathogenesis related 2 OS=Sus scrofa OX=9823 GN=GLIPR2 PE=1 SV=1 - [A0A5G2QA01_PIG]	33.55	6	4	4	10	108.79	22.37	3	3	99.88	17.11	2	2	152	16.9994	9.37842
A0A5G2QTJ8	Importin subunit alpha OS=Sus scrofa OX=9823 GN=KPNA1 PE=1 SV=1 - [A0A5G2QTJ8_PIG]	8.1	6	1	4	5	104.604	8.1	4	5					531	59.4112	4.97021
A0A5G2RGR9	TATA-box binding protein associated factor 15 OS=Sus scrofa OX=9823 GN=TAF15 PE=1 SV=1 - [A0A5G2RGR9_PIG]	28	6	4	6	10	101.837	3.83	2	2	60.76	2.33	1	1	600	62.2193	8.22119
A0A4X1SYH9	Uncharacterized protein OS=Sus scrofa OX=9823 GN=CSDE1 PE=4 SV=1 - [A0A4X1SYH9_PIG]	17.99	6	13	13	20	93.97	5.35	4	4	60.33	3.91	3	3	767	85.6204	6.20166
I3LEC2	Uncharacterized protein OS=Sus scrofa OX=9823 GN=PCBP1 PE=1 SV=1 - [I3LEC2_PIG]	35.11	6	5	10	21	88.4567	10.96	3	3	116.083	17.98	5	5	356	37.4779	7.09326
F1RYL5	DnaJ homolog subfamily C member 10 OS=Sus scrofa OX=9823 GN=DNAJC10 PE=1 SV=3 - [F1RYL5_PIG]	8.96	6	8	8	16	82.43	3.74	3	3	130.797	8.02	7	7	748	86.1318	7.15186
A0A287B2M3	40S ribosomal protein SA OS=Sus scrofa OX=9823 GN=RPSA PE=1 SV=1 - [A0A287B2M3_PIG]	24.73	6	6	6	13	81.8608	10.91	2	2	158.92	14.91	3	3	275	30.6876	5.37646
A0A4X1U864	Actin-related protein 2/3 complex subunit OS=Sus scrofa OX=9823 GN=ARPC1A PE=3 SV=1 - [A0A4X1U864_PIG]	17.57	6	5	5	8	77.04	4.59	1	1	117.434	12.7	3	3	370	41.5247	8.17725
A0A286ZP57	Methionine--tRNA ligase, cytoplasmic OS=Sus scrofa OX=9823 GN=MARS1 PE=1 SV=1 - [A0A286ZP57_PIG]	8.35	6	7	7	13	71.1606	2.09	2	2	92.5404	4.29	4	4	862	97.1319	6.69775
A0A5G2R7M4	Galectin OS=Sus scrofa OX=9823 GN=LGALS3 PE=1 SV=1 - [A0A5G2R7M4_PIG]	20	6	6	6	22	69.02	17.25	5	5	198.092	15.69	5	8	255	26.7203	8.90967
A0A286ZM87	Nuclear FMR1 interacting protein 2 OS=Sus scrofa OX=9823 GN=NUFIP2 PE=4 SV=1 - [A0A286ZM87_PIG]	26.52	6	13	13	23	64.79	7.1	4	4	66.59	7.1	3	3	690	75.2133	8.82178
Q5G6V9	Cofilin-2 OS=Sus scrofa OX=9823 GN=CFL2 PE=2 SV=4 - [COF2_PIG]	35.54	6	4	6	10	62.08	6.63	1	1	93.1991	30.72	5	5	166	18.7249	7.88428
A0A481AK03	Spindlin-1 OS=Sus scrofa OX=9823 PE=3 SV=1 - [A0A481AK03_PIG]	20.97	6	4	4	7	61.13	4.03	1	1	87.74	15.32	3	3	248	27.9499	5.64307
A0A5G2RC36	Eukaryotic translation initiation factor 4E OS=Sus scrofa OX=9823 GN=EIF4E PE=1 SV=1 - [A0A5G2RC36_PIG]	39.63	6	7	7	13	60.39	10.14	2	2	54.07	6.45	1	1	217	25.0635	6.15088
A0A4X1T259	Annexin OS=Sus scrofa OX=9823 GN=ANXA13 PE=3 SV=1 - [A0A4X1T259_PIG]	37.5	6	11	11	15	54.8167	8.01	3	3	44.76	5.13	2	2	312	34.9361	5.71924
A0A5G2QSH2	Uncharacterized protein OS=Sus scrofa OX=9823 GN=HNRNPA0 PE=1 SV=1 - [A0A5G2QSH2_PIG]	11.92	6	2	4	9	52.6936	2.32	1	2	42.9868	6.62	2	2	302	30.6247	9.30518
A0A4X1UWL6	Profilin OS=Sus scrofa OX=9823 GN=PFN1 PE=3 SV=1 - [A0A4X1UWL6_PIG]	44.29	6	5	5	10	51.8326	20.71	2	2	67.05	20.71	2	2	140	15.0335	8.27979
A0A287BF06	40S ribosomal protein S27 OS=Sus scrofa OX=9823 GN=RPS27 PE=1 SV=1 - [A0A287BF06_PIG]	38.1	6	3	3	7	47.11	22.62	2	2	78.99	25	2	2	84	9.45484	9.45166
A0A480MFS6	Pre-mRNA-processing factor 19 OS=Sus scrofa OX=9823 PE=3 SV=1 - [A0A480MFS6_PIG]	9.73	6	4	4	9	46.21	7.66	3	3	43.35	3.73	2	2	483	52.6342	6.58057
A0A480PZS2	Vigilin isoform X1 OS=Sus scrofa OX=9823 PE=4 SV=1 - [A0A480PZS2_PIG]	3.03	6	3	3	4	44.81	0.88	1	1	73.691	2.15	2	2	1022	113.559	8.47021
A0A286ZQK8	TRMT1-like protein OS=Sus scrofa OX=9823 GN=TRMT1L PE=1 SV=2 - [A0A286ZQK8_PIG]	9.29	6	4	4	6	44.06	2.18	1	1	26.17	2.18	1	1	689	76.3606	6.94678
A0A481CU45	U4/U6 small nuclear ribonucleoprotein Prp3 isoform 1 OS=Sus scrofa OX=9823 PE=4 SV=1 - [A0A481CU45_PIG]	2.26	6	1	1	2	42.78	2.26	1	1	47.08	2.26	1	1	530	59.9807	9.56885
A0A287B786	Ribosomal RNA processing 1B OS=Sus scrofa OX=9823 GN=RRP1B PE=3 SV=1 - [A0A287B786_PIG]	6.78	6	3	3	4	41.68	2.02	1	1					693	75.4119	10.1987
A0A287ARC7	Protein kinase domain-containing protein OS=Sus scrofa OX=9823 GN=CDK2 PE=1 SV=1 - [A0A287ARC7_PIG]	9.58	6	1	3	7	41.25	3.1	1	1	91.8309	6.2	2	2	355	39.3634	7.82568
I3LG73	Ribosomal L1 domain containing 1 OS=Sus scrofa OX=9823 GN=RSL1D1 PE=1 SV=3 - [I3LG73_PIG]	2.93	6	1	1	2	40.49	2.93	1	1					444	48.5144	10.2427
A0A480VUU1	Nucleoside diphosphate kinase (Fragment) OS=Sus scrofa OX=9823 PE=3 SV=1 - [A0A480VUU1_PIG]	35.46	6	2	5	11	39.84	17.73	2	2	74.1733	17.73	2	3	141	15.7551	6.18896
A0A4X1TW99	Major vault protein OS=Sus scrofa OX=9823 GN=MVP PE=4 SV=1 - [A0A4X1TW99_PIG]	9.78	6	9	9	15	37.1	1.11	1	1	61.2799	6.44	6	6	900	99.6566	5.70654
A0A480TK22	ATP synthase subunit O, mitochondrial (Fragment) OS=Sus scrofa OX=9823 PE=3 SV=1 - [A0A480TK22_PIG]	14.62	6	2	2	2	36.84	6.43	1	1	0	8.19	1	1	171	18.623	9.94971
A0A287BQP4	40S ribosomal protein S20 OS=Sus scrofa OX=9823 GN=RPS20 PE=3 SV=1 - [A0A287BQP4_PIG]	19.33	6	2	2	8	36.62	9.24	1	1	85.2341	19.33	2	3	119	13.3643	9.93506
A0A5G2QC70	Four and a half LIM domains 2 OS=Sus scrofa OX=9823 GN=FHL2 PE=1 SV=1 - [A0A5G2QC70_PIG]	22.78	6	5	5	7	34.57	3.8	1	1					237	27.1133	7.79639
A0A4X1T3Z3	RRM domain-containing protein OS=Sus scrofa OX=9823 GN=RALY PE=3 SV=1 - [A0A4X1T3Z3_PIG]	24.76	6	8	8	9	33.13	5.14	2	2					311	31.9184	9.46631
A0A4X1UWZ5	Proteasome subunit alpha type OS=Sus scrofa OX=9823 GN=PSMA4 PE=3 SV=1 - [A0A4X1UWZ5_PIG]	16.86	6	5	5	11	25.34	3.07	1	1	106.73	10.34	3	3	261	29.4652	7.72314
A0A4X1W7W2	CS domain-containing protein OS=Sus scrofa OX=9823 PE=4 SV=1 - [A0A4X1W7W2_PIG]	6.3	6	1	1	2	0	6.3	1	1	29.07	6.3	1	1	127	14.8344	4.10693
A0A5G2QKS9	Nucleophosmin OS=Sus scrofa OX=9823 GN=NPM1 PE=1 SV=1 - [A0A5G2QKS9_PIG]	37.59	5	8	8	38	446.358	37.59	8	10	305.435	27.07	6	8	266	29.5613	4.58936
A0A4X1T1A2	Uncharacterized protein OS=Sus scrofa OX=9823 PE=4 SV=1 - [A0A4X1T1A2_PIG]	28.98	5	1	21	87	419.36	17.41	14	19	410.579	16.54	14	23	804	88.3581	5.73193
I3LJ87	40S ribosomal protein S2 OS=Sus scrofa OX=9823 GN=RPS2 PE=1 SV=3 - [I3LJ87_PIG]	50.75	5	14	14	38	298.714	36.09	9	9	260.468	36.09	9	9	266	29.1137	10.1841
F1RYZ0	60S acidic ribosomal protein P2 OS=Sus scrofa OX=9823 GN=RPLP2 PE=1 SV=2 - [F1RYZ0_PIG]	77.19	5	1	8	26	295.822	41.23	4	5	277	41.23	4	6	114	11.6148	4.53857
B0KYV5	LIM domain and actin-binding protein 1 OS=Sus scrofa OX=9823 GN=LIMA1 PE=2 SV=1 - [LIMA1_PIG]	37.83	5	5	23	47	292.624	12.96	8	10	225.542	16.4	10	10	756	83.9388	6.7417
A0A4X1VEW0	60 kDa chaperonin OS=Sus scrofa OX=9823 PE=3 SV=1 - [A0A4X1VEW0_PIG]	37.54	5	17	17	39	289.168	8.72	4	5	399.256	20.82	8	9	562	60.0192	5.87158
F6Q936	CCT-beta OS=Sus scrofa OX=9823 GN=CCT2 PE=1 SV=1 - [F6Q936_PIG]	44.94	5	18	18	50	285.076	20.22	9	9	370.375	25.09	11	14	534	57.295	6.53662
A0A4X1VQ22	FERM domain-containing protein OS=Sus scrofa OX=9823 GN=EZR PE=4 SV=1 - [A0A4X1VQ22_PIG]	36.58	5	14	24	75	259.957	19.83	13	15	348.012	26.67	16	21	585	69.3277	6.02393
A0A4X1WBK5	IF rod domain-containing protein OS=Sus scrofa OX=9823 PE=3 SV=1 - [A0A4X1WBK5_PIG]	18.47	5	5	13	47	258.59	8.14	7	8	274.648	9.39	7	11	639	65.6229	7.51807
A0A4X1VYE4	60S ribosomal protein L13a OS=Sus scrofa OX=9823 GN=RPL13A PE=3 SV=1 - [A0A4X1VYE4_PIG]	34.8	5	8	8	31	236.315	34.8	8	11	197.684	30.39	6	8	204	23.6944	11.0923
A0A4X1SDD8	40S ribosomal protein S19 OS=Sus scrofa OX=9823 PE=1 SV=1 - [A0A4X1SDD8_PIG]	29.2	5	9	9	30	219.684	29.2	8	9	123.331	23.2	7	7	250	27.4904	11.0776
F1SJU9	Nucleoporin 50 OS=Sus scrofa OX=9823 GN=NUP50 PE=1 SV=4 - [F1SJU9_PIG]	26.14	5	7	7	9	211.365	26.14	7	8					440	46.5255	8.48486
A0A5G2QDK2	LIM domain and actin-binding protein 1 OS=Sus scrofa OX=9823 GN=LIMA1 PE=1 SV=1 - [A0A5G2QDK2_PIG]	34.97	5	2	20	39	207.347	9.56	6	7	193.245	16.39	9	10	732	81.1652	6.04932
A0A4X1SGM5	TRASH domain-containing protein OS=Sus scrofa OX=9823 GN=RPL24 PE=3 SV=1 - [A0A4X1SGM5_PIG]	46.15	5	9	9	27	182.033	41.26	7	7	120.423	39.16	6	6	143	16.383	10.9897
A0A4X1VE38	Uncharacterized protein OS=Sus scrofa OX=9823 GN=ILF3 PE=4 SV=1 - [A0A4X1VE38_PIG]	25.42	5	13	18	40	176.021	15.37	10	10	59.5467	4.18	3	3	885	95.2581	8.71924
A0A286ZYQ6	Peptidase_M24 domain-containing protein OS=Sus scrofa OX=9823 GN=PA2G4 PE=1 SV=1 - [A0A286ZYQ6_PIG]	37.1	5	12	12	36	169.458	21.51	7	7	298.345	26.61	9	10	372	41.238	7.23975
Q29314	60S ribosomal protein P1 (Fragment) OS=Sus scrofa OX=9823 PE=2 SV=1 - [Q29314_PIG]	65.63	5	3	3	17	159.356	65.63	2	6	185.461	65.63	3	4	64	6.75425	4.71631
A0A4X1U536	Uncharacterized protein OS=Sus scrofa OX=9823 GN=UPF1 PE=3 SV=1 - [A0A4X1U536_PIG]	25.79	5	26	26	44	153.835	6.71	7	8	99.3372	3.93	4	4	1043	115.867	7.54736
A0A4X1U5S3	Uncharacterized protein OS=Sus scrofa OX=9823 GN=HNRNPF PE=4 SV=1 - [A0A4X1U5S3_PIG]	40.31	5	8	10	31	148.333	24.35	6	8	87.0652	16.49	5	5	382	42.4515	5.59229
Q53DY7	Histone H1.3-like protein (Fragment) OS=Sus scrofa OX=9823 PE=2 SV=1 - [Q53DY7_PIG]	46.09	5	2	7	18	140.871	38.28	5	5	99.9137	36.72	5	5	128	12.8233	10.5796
A0A480K0L7	Glutamate dehydrogenase OS=Sus scrofa OX=9823 PE=3 SV=1 - [A0A480K0L7_PIG]	23.34	5	11	11	29	131.977	11.01	5	5	182.361	14.23	7	7	527	58.5919	8.27979
I3LSK5	G protein subunit beta 1 OS=Sus scrofa OX=9823 GN=GNB1 PE=3 SV=3 - [I3LSK5_PIG]	17.45	5	2	5	21	130.939	14.02	4	6	160.951	14.02	4	5	321	35.2519	6.3667
A0A5G2RKP2	Phenylalanine--tRNA ligase OS=Sus scrofa OX=9823 GN=FARSA PE=1 SV=1 - [A0A5G2RKP2_PIG]	14.35	5	6	6	14	127.923	7.38	3	3	88.0304	5.27	2	2	474	53.7437	8.57275
A0A4X1TB95	Uncharacterized protein OS=Sus scrofa OX=9823 GN=HNRNPD PE=4 SV=1 - [A0A4X1TB95_PIG]	26.8	5	6	8	24	127.84	14.71	4	4	186.637	21.57	6	7	306	32.7651	8.1626
A0A287A6V9	Carboxymethylenebutenolidase homolog OS=Sus scrofa OX=9823 GN=CMBL PE=1 SV=1 - [A0A287A6V9_PIG]	27.76	5	5	5	14	127.84	18.37	3	4	104.42	11.43	2	5	245	28.1352	6.94678
A0A4X1UH01	BTB domain-containing protein OS=Sus scrofa OX=9823 PE=4 SV=1 - [A0A4X1UH01_PIG]	12.12	5	2	2	7	125.84	12.12	2	3	37.9	12.12	2	2	231	26.085	6.3667
P10775	Ribonuclease inhibitor OS=Sus scrofa OX=9823 GN=RNH1 PE=1 SV=1 - [RINI_PIG]	19.08	5	7	7	11	98.86	4.82	2	2	57.2837	5.26	2	3	456	48.9917	4.85596
F1RWJ5	Importin subunit beta-1 OS=Sus scrofa OX=9823 GN=KPNB1 PE=1 SV=3 - [F1RWJ5_PIG]	14.61	5	10	10	21	95.7482	2.85	2	3	112.105	5.25	4	6	876	97.1631	4.77979
A0A5G2QN66	Protein disulfide-isomerase OS=Sus scrofa OX=9823 GN=P4HB PE=3 SV=1 - [A0A5G2QN66_PIG]	34.29	5	15	15	26	82.1729	7.96	2	2	241.393	15.1	7	8	490	54.3437	5.31299
A0A4X1TX94	Coatomer subunit beta' OS=Sus scrofa OX=9823 GN=COPB2 PE=3 SV=1 - [A0A4X1TX94_PIG]	8.44	5	7	7	14	74.9665	3.88	3	3	145.75	4.68	4	4	877	98.8425	5.19873
K7GL02	ATP-binding cassette sub-family F member 1 OS=Sus scrofa OX=9823 GN=ABCF1 PE=4 SV=2 - [K7GL02_PIG]	6.8	5	5	5	7	71.71	3.03	2	2	46.56	1.33	1	1	824	93.8622	6.25244
A0A480P4M6	rRNA 2'-O-methyltransferase fibrillarin isoform X2 OS=Sus scrofa OX=9823 PE=3 SV=1 - [A0A480P4M6_PIG]	5.04	5	1	1	4	60.52	5.04	1	1	38.79	5.04	1	1	238	24.7718	10.9312
A0A480N008	Phosphoribosyl pyrophosphate synthase-associated protein 1 isoform 1 OS=Sus scrofa OX=9823 PE=3 SV=1 - [A0A480N008_PIG]	13.91	5	2	4	9	55.96	4.06	1	1	134.621	13.91	4	5	345	37.5998	8.57275
A0A4X1SH49	zf-LYAR domain-containing protein OS=Sus scrofa OX=9823 GN=LYAR PE=4 SV=1 - [A0A4X1SH49_PIG]	23.58	5	6	6	10	53.4858	4.92	2	2	38.8988	9.84	2	2	386	43.8847	9.34912
F1SUW3	Uncharacterized protein OS=Sus scrofa OX=9823 GN=CTRC PE=1 SV=1 - [F1SUW3_PIG]	38.08	5	8	8	13	52.74	8.37	2	2	98.1967	15.9	3	3	239	26.6255	5.21143
A0A287AT18	Proteasome subunit alpha type OS=Sus scrofa OX=9823 GN=PSMA7 PE=1 SV=1 - [A0A287AT18_PIG]	10.89	5	3	3	6	50.02	4.44	1	1	50.46	8.06	2	2	248	27.8496	8.67529
E1CAJ5	Protein disulfide-isomerase OS=Sus scrofa OX=9823 GN=grp-58 PE=2 SV=1 - [E1CAJ5_PIG]	30.69	5	15	15	29	49.7367	4.95	2	3	104.373	12.48	5	6	505	56.8229	6.27783
A0A4X1UZ92	2-phospho-D-glycerate hydro-lyase OS=Sus scrofa OX=9823 PE=3 SV=1 - [A0A4X1UZ92_PIG]	13.81	5	1	3	6	48.8795	10.23	2	2	89.5	4.6	1	1	391	42.6226	5.12256
A0A287BNX9	Ig-like domain-containing protein OS=Sus scrofa OX=9823 PE=4 SV=1 - [A0A287BNX9_PIG]	7.21	5	1	1	3	48.78	7.21	1	1	55.55	7.21	1	1	111	11.9141	8.48486
A0A480VIW9	26S proteasome AAA-ATPase subunit RPT1 OS=Sus scrofa OX=9823 PE=3 SV=1 - [A0A480VIW9_PIG]	16.45	5	6	6	11	48.45	5.84	2	2	122.926	6.9	2	2	377	42.2276	5.2749
A0A480MPT2	RNA helicase OS=Sus scrofa OX=9823 PE=3 SV=1 - [A0A480MPT2_PIG]	33.85	5	11	12	23	42.72	6.2	2	3	84.91	9.56	3	4	387	43.8136	7.88428
A0A481CD17	Serine/threonine-protein phosphatase PGAM5, mitochondrial isoform 1 OS=Sus scrofa OX=9823 PE=4 SV=1 - [A0A481CD17_PIG]	21.03	5	4	4	8	42.34	4.29	1	1	54.63	21.03	4	5	233	26.4408	8.68994
A0A4X1U6H1	Uncharacterized protein OS=Sus scrofa OX=9823 GN=RAB5C PE=4 SV=1 - [A0A4X1U6H1_PIG]	11.06	5	1	2	5	35.54	5.77	1	1	113.785	11.06	2	2	208	22.3491	7.18115
F1SS01	Arp2/3 complex 34 kDa subunit OS=Sus scrofa OX=9823 GN=ARPC2 PE=1 SV=4 - [F1SS01_PIG]	26.01	5	7	7	13	35.25	4.4	1	1	60.3667	11.72	3	3	273	31.1117	6.40479
F6Q1M2	Asparagine synthetase [glutamine-hydrolyzing] OS=Sus scrofa OX=9823 GN=ASNS PE=1 SV=2 - [F6Q1M2_PIG]	12.48	5	4	4	4	34.93	7.16	1	1					545	62.5439	6.97607
P04246	Hemoglobin subunit theta OS=Sus scrofa OX=9823 PE=1 SV=1 - [HBT_PIG]	19.86	5	2	3	6	34.58	6.85	1	1	96.9	13.7	2	2	146	15.9702	8.19189
A0A4X1TDZ9	Uncharacterized protein OS=Sus scrofa OX=9823 GN=MYO1D PE=3 SV=1 - [A0A4X1TDZ9_PIG]	12.43	5	12	12	15	34.13	0.8	1	1	26.75	2.29	2	2	1006	115.869	9.34912
A0A4X1VUA7	Coatomer subunit alpha OS=Sus scrofa OX=9823 PE=4 SV=1 - [A0A4X1VUA7_PIG]	6.45	5	7	7	8	33.5	0.98	1	1	82.5921	2.78	3	3	1224	138.339	7.66455
A0A5G2QPM5	Villin-1 OS=Sus scrofa OX=9823 GN=VIL1 PE=1 SV=1 - [A0A5G2QPM5_PIG]	7.93	5	6	6	8	32.46	2.44	2	2	107.215	5.49	4	4	820	91.325	5.52881
A0A4X1VEU2	PDZ domain-containing protein OS=Sus scrofa OX=9823 PE=4 SV=1 - [A0A4X1VEU2_PIG]	4.69	5	1	1	2	17.97	4.69	1	1					277	29.2028	9.70068
A0A5G2R4V1	Protein odr-4 homolog OS=Sus scrofa OX=9823 GN=ODR4 PE=1 SV=1 - [A0A5G2R4V1_PIG]	2.37	5	1	1	1	16.6	2.37	1	1					422	47.2449	5.92236
A0A287ALZ4	Actin-related protein 2/3 complex subunit 3 OS=Sus scrofa OX=9823 GN=ARPC3 PE=1 SV=1 - [A0A287ALZ4_PIG]	30.97	5	4	4	5	0	8.39	1	1	0	8.39	1	1	155	17.7969	8.51416
A0A5G2RDY5	Arginine--tRNA ligase, cytoplasmic OS=Sus scrofa OX=9823 GN=RARS1 PE=1 SV=1 - [A0A5G2RDY5_PIG]	24.01	5	16	16	27	0	1.22	1	1	128.592	15.2	9	9	658	75.1258	6.85889
A0A4X1SEJ6	WD_REPEATS_REGION domain-containing protein OS=Sus scrofa OX=9823 GN=BUB3 PE=4 SV=1 - [A0A4X1SEJ6_PIG]	21.94	5	5	5	12	0	4.08	1	1	83.5586	7.21	2	2	319	36.1697	6.66846
A0A5S6HA49	40S ribosomal protein S15 OS=Sus scrofa OX=9823 GN=RPS15 PE=3 SV=1 - [A0A5S6HA49_PIG]	8.51	5	1	1	4	0	8.51	1	1	0	8.51	1	1	141	16.5599	10.4624
A0A480V2R5	26S proteasome non-ATPase regulatory subunit 6 OS=Sus scrofa OX=9823 PE=3 SV=1 - [A0A480V2R5_PIG]	8.48	5	3	3	6	0	3.34	1	1	27.2	3.08	1	1	389	45.5342	5.61768
F2Z557	Polyadenylate-binding protein OS=Sus scrofa OX=9823 GN=PABPC1 PE=1 SV=1 - [F2Z557_PIG]	59.28	4	23	34	143	798.167	32.55	19	27	568.979	27.99	16	21	636	70.6259	9.49561
P00761	Trypsin OS=Sus scrofa OX=9823 PE=1 SV=1 - [TRYP_PIG]	41.99	4	7	7	74	563.151	25.11	4	13	730.41	31.6	5	22	231	24.3938	7.18115
A0A4X1VIX6	Uncharacterized protein OS=Sus scrofa OX=9823 GN=SYNCRIP PE=4 SV=1 - [A0A4X1VIX6_PIG]	44.46	4	17	24	73	441.168	24.96	15	18	300.695	17.19	10	13	605	67.3068	9.05615
Q58D68	Glycerophosphocholine cholinephosphodiesterase ENPP6 OS=Sus scrofa OX=9823 GN=ENPP6 PE=2 SV=2 - [ENPP6_PIG]	28.86	4	10	10	31	354.947	12.95	4	6	431.51	19.09	6	8	440	50.3235	6.80029
A0A4X1VM94	Uncharacterized protein OS=Sus scrofa OX=9823 GN=PPIG PE=4 SV=1 - [A0A4X1VM94_PIG]	26.68	4	11	11	38	302.937	23.94	10	10	249.114	17.46	7	8	401	47.2381	9.94971
A0A4X1WAZ8	40S ribosomal protein S8 OS=Sus scrofa OX=9823 GN=RPS8 PE=3 SV=1 - [A0A4X1WAZ8_PIG]	51.44	4	10	10	42	295.219	35.58	6	9	383.045	51.44	10	13	208	24.1582	10.3159
A0A0B8RT83	SERPINE1 mRNA binding protein 1 OS=Sus scrofa domesticus OX=9825 GN=SERBP1 PE=4 SV=1 - [A0A0B8RT83_PIG]	44.96	4	18	18	67	246.24	29.48	12	15	301.106	41.77	16	19	407	44.8084	8.54346
I3L5B2	40S ribosomal protein S7 OS=Sus scrofa OX=9823 GN=RPS7 PE=1 SV=3 - [I3L5B2_PIG]	59.78	4	9	9	32	218.187	38.04	6	8	169.003	32.61	5	6	184	20.8625	10.0229
A0A4X1TPC2	Ribosomal_L23eN domain-containing protein OS=Sus scrofa OX=9823 GN=RPL23A PE=3 SV=1 - [A0A4X1TPC2_PIG]	34.62	4	8	8	34	183.073	27.56	6	9	168.085	28.21	6	10	156	17.6841	10.4478
A0A287AJT7	60S ribosomal protein L28 OS=Sus scrofa OX=9823 GN=RPL28 PE=1 SV=1 - [A0A287AJT7_PIG]	33.58	4	5	5	20	154.803	27.74	4	6	138.627	33.58	5	6	137	15.7206	11.9712
A0A480Y0Z7	RNA-splicing ligase RtcB homolog OS=Sus scrofa OX=9823 GN=RTCB PE=3 SV=1 - [A0A480Y0Z7_PIG]	35.5	4	13	13	28	149.227	13.66	5	5	102.933	7.77	3	3	476	51.6361	6.82959
A0A481BCV8	ATP-dependent RNA helicase DDX1 OS=Sus scrofa OX=9823 PE=3 SV=1 - [A0A481BCV8_PIG]	34.88	4	20	20	42	147.305	12.94	8	8	127.479	12.13	7	8	734	81.8296	7.32764
A0A287A8V4	Metadherin OS=Sus scrofa OX=9823 GN=MTDH PE=1 SV=1 - [A0A287A8V4_PIG]	21.31	4	11	11	25	125.391	10.38	5	6	83.4119	7.29	4	4	549	60.3572	9.45166
A0A480EWB1	Histone H1.1 OS=Sus scrofa OX=9823 PE=3 SV=1 - [A0A480EWB1_PIG]	24.77	4	2	5	11	104.44	9.63	3	3	67.19	19.27	3	3	218	22.017	10.8726
A0A4X1TF22	Uncharacterized protein OS=Sus scrofa OX=9823 GN=HNRNPDL PE=4 SV=1 - [A0A4X1TF22_PIG]	16.53	4	4	6	18	99.4067	9.37	3	3	137.93	9.37	3	4	363	39.9706	9.96436
A0A4X1V2W3	Elongation factor 1-beta OS=Sus scrofa OX=9823 GN=EEF1B2 PE=3 SV=1 - [A0A4X1V2W3_PIG]	18.67	4	3	4	9	96.2	10.67	2	2	93.48	13.78	3	3	225	24.7893	4.66553
A0A287AB58	ISG15 ubiquitin like modifier OS=Sus scrofa OX=9823 GN=ISG15 PE=1 SV=1 - [A0A287AB58_PIG]	18.56	4	3	3	3	94.97	14.37	2	2					167	18.5534	5.89697
A0A480HRR5	Elongation factor Tu OS=Sus scrofa OX=9823 PE=3 SV=1 - [A0A480HRR5_PIG]	25.8	4	13	13	26	94.2135	10.25	5	6	144.108	13.43	7	7	566	61.3321	8.32373
A0A4X1SP14	Voltage-dependent anion-selective channel protein 2 OS=Sus scrofa OX=9823 GN=SAMD8 PE=3 SV=1 - [A0A4X1SP14_PIG]	38.44	4	8	8	19	93.4267	10.2	3	3	234.429	31.29	6	6	294	31.5846	7.54736
A0A287AWS4	60S ribosomal protein L27a OS=Sus scrofa OX=9823 GN=RPL27A PE=1 SV=2 - [A0A287AWS4_PIG]	27.7	4	4	4	17	93.2867	27.7	4	5	102.94	27.7	4	5	148	16.581	11.1216
A0A4X1SZ13	Glutaminyl-tRNA synthetase OS=Sus scrofa OX=9823 GN=QARS1 PE=3 SV=1 - [A0A4X1SZ13_PIG]	7.71	4	4	4	10	86.7548	4.77	2	2	90.6773	6.17	3	3	713	80.4682	7.43018
A0A286ZRK7	60S ribosomal protein L11 OS=Sus scrofa OX=9823 GN=RPL11 PE=1 SV=2 - [A0A286ZRK7_PIG]	29.38	4	1	6	18	75.26	9.6	2	3	86.0661	21.47	5	6	177	20.0926	9.59814
F2Z5J5	Enhancer of rudimentary homolog OS=Sus scrofa OX=9823 GN=ERH PE=1 SV=1 - [F2Z5J5_PIG]	45.19	4	4	4	12	72.9663	26.92	2	3	154.844	37.5	3	5	104	12.251	5.92236
A0A481D3B5	Eukaryotic translation initiation factor 3 subunit D (Fragment) OS=Sus scrofa OX=9823 PE=3 SV=1 - [A0A481D3B5_PIG]	9.58	4	4	4	11	72.0567	7.57	3	3	137.997	5.79	2	3	449	52.4179	8.71924
F1RFQ7	GTP-binding nuclear protein Ran OS=Sus scrofa OX=9823 GN=RAN PE=1 SV=2 - [F1RFQ7_PIG]	33.33	4	7	7	15	67.2428	9.72	2	2	96.4675	18.06	4	4	216	24.4076	7.48877
A0A480N4X7	40S ribosomal protein S26 OS=Sus scrofa OX=9823 PE=3 SV=1 - [A0A480N4X7_PIG]	33.64	4	3	3	15	65.1533	33.64	3	4	103.73	33.64	3	3	107	12.2246	10.8286
A0A4X1VZ30	Uncharacterized protein OS=Sus scrofa OX=9823 GN=LUZP1 PE=4 SV=1 - [A0A4X1VZ30_PIG]	16.9	4	14	14	17	65.12	4.25	4	4	134.744	9.54	7	7	1059	118.133	8.76318
A0A0B8RVW4	Glucose-6-phosphate 1-dehydrogenase OS=Sus scrofa domesticus OX=9825 GN=G6PD PE=3 SV=1 - [A0A0B8RVW4_PIG]	8.16	4	5	5	11	62.03	4.66	3	3	35.75	3.3	2	2	515	59.2099	6.69775
F1RQC5	La ribonucleoprotein 1, translational regulator OS=Sus scrofa OX=9823 GN=LARP1 PE=1 SV=3 - [F1RQC5_PIG]	33.33	4	26	29	37	61.5733	3.18	3	3	96.98	1.45	1	1	1101	123.75	8.68994
A0A4X1SMT0	RNA helicase OS=Sus scrofa OX=9823 GN=DDX6 PE=3 SV=1 - [A0A4X1SMT0_PIG]	38.3	4	14	14	21	58.85	3.93	2	2	63.6507	7.04	3	3	483	54.3383	8.66064
A0A481A772	Proteasome subunit beta OS=Sus scrofa OX=9823 PE=3 SV=1 - [A0A481A772_PIG]	7.28	4	2	2	4	57.69	3.83	1	1	52.66	3.83	1	1	261	28.7704	6.55127
A0A480TW29	Serine/arginine-rich splicing factor 2 (Fragment) OS=Sus scrofa OX=9823 PE=3 SV=1 - [A0A480TW29_PIG]	26.54	4	5	5	11	55.77	3.79	1	1	45.5061	7.58	2	2	211	24.4397	11.9712
F1SB54	DnaJ homolog subfamily C member 2 OS=Sus scrofa OX=9823 GN=DNAJC2 PE=4 SV=3 - [F1SB54_PIG]	7.18	4	4	4	7	51.33	1.37	1	1	29.6	3.93	2	2	585	67.9064	8.68994
F1S408	Family with sequence similarity 98 member A OS=Sus scrofa OX=9823 GN=FAM98A PE=1 SV=1 - [F1S408_PIG]	15.58	4	6	6	9	47.64	2.31	1	1	48.58	2.31	1	1	520	55.2903	8.95361
A0A2C9F345	U1 small nuclear ribonucleoprotein A OS=Sus scrofa OX=9823 GN=SNRPA PE=3 SV=1 - [A0A2C9F345_PIG]	15.66	4	3	4	8	46.23	9.61	2	2	40.97	3.56	1	1	281	31.1601	9.83252
A0A5G2RA49	E74 like ETS transcription factor 3 OS=Sus scrofa OX=9823 GN=ELF3 PE=3 SV=1 - [A0A5G2RA49_PIG]	10.53	4	4	4	5	44.96	2.92	1	1	78.1987	7.02	2	2	342	38.606	5.8335
A0A4X1US12	Prohibitin OS=Sus scrofa OX=9823 GN=PHB PE=3 SV=1 - [A0A4X1US12_PIG]	40.42	4	10	10	17	42.092	7.5	2	2	109.783	12.92	3	3	240	26.1879	5.51611
A0A4X1V4W3	MRP-S28 domain-containing protein OS=Sus scrofa OX=9823 GN=MRPS35 PE=4 SV=1 - [A0A4X1V4W3_PIG]	6.28	4	2	2	4	42.08	2.73	1	1	85.9	3.55	1	1	366	41.2647	9.21729
A0A5G2QV25	Small nuclear ribonucleoprotein Sm D3 OS=Sus scrofa OX=9823 GN=SNRPD3 PE=1 SV=1 - [A0A5G2QV25_PIG]	15.83	4	2	2	6	41.84	8.33	1	1	54.37	15.83	2	2	120	13.1948	9.31982
A0A4X1T788	Dynein light chain OS=Sus scrofa OX=9823 GN=DYNLL1 PE=3 SV=1 - [A0A4X1T788_PIG]	49.44	4	3	3	6	41.37	12.36	1	1	68.9668	24.72	2	2	89	10.3591	7.40088
A0A287BTE5	Agenet-like domain-containing protein OS=Sus scrofa OX=9823 GN=FXR2 PE=1 SV=1 - [A0A287BTE5_PIG]	8.68	4	1	4	7	39.69	1.34	1	1	38.4	1.34	1	1	599	65.716	8.30908
A0A4X1TR46	DNA topoisomerase I OS=Sus scrofa OX=9823 GN=TOP1 PE=3 SV=1 - [A0A4X1TR46_PIG]	12.28	4	8	8	10	38.31	1.64	1	1	51.02	2.73	2	2	733	86.6508	9.21729
A0A480JB23	Periodic tryptophan protein 1 homolog OS=Sus scrofa OX=9823 PE=4 SV=1 - [A0A480JB23_PIG]	6.25	4	3	3	3	36.66	1.67	1	1	53.51	2.5	1	1	480	53.7821	4.70361
F2Z5C1	Annexin OS=Sus scrofa OX=9823 GN=ANXA5 PE=1 SV=4 - [F2Z5C1_PIG]	24.92	4	7	7	15	36.56	2.8	1	1	184.025	13.4	4	4	321	36.1115	5.04639
A0A287AHI1	Importin subunit alpha OS=Sus scrofa OX=9823 GN=KPNA2 PE=1 SV=1 - [A0A287AHI1_PIG]	15.01	4	5	5	5	34.84	2.43	1	1					493	53.9362	7.69385
F1SEN1	Annexin OS=Sus scrofa OX=9823 GN=ANXA8 PE=1 SV=2 - [F1SEN1_PIG]	43.43	4	11	11	26	33.201	5.81	2	2	40.1887	16.21	4	6	327	36.7245	5.32568
A0A481C1F0	26S proteasome non-ATPase regulatory subunit 1 OS=Sus scrofa OX=9823 PE=3 SV=1 - [A0A481C1F0_PIG]	8.4	4	6	6	11	32.61	1.05	1	1	152.209	6.18	5	5	857	94.5982	6.04932
A0A287BR32	Eukaryotic translation initiation factor 3 subunit H OS=Sus scrofa OX=9823 GN=EIF3H PE=1 SV=2 - [A0A287BR32_PIG]	21.91	4	6	6	10	31.99	2.78	1	1	55.76	8.95	2	2	324	36.5835	6.66846
A0A480HAG3	Serine beta-lactamase-like protein LACTB, mitochondrial isoform X1 OS=Sus scrofa OX=9823 PE=4 SV=1 - [A0A480HAG3_PIG]	2.51	4	1	1	1	30.67	2.51	1	1					359	39.8208	8.95361
A0A4X1VDR2	Ubiquitinyl hydrolase 1 OS=Sus scrofa OX=9823 GN=OTUD4 PE=4 SV=1 - [A0A4X1VDR2_PIG]	9.61	4	7	7	8	29.83	1.37	1	1	84.97	4.76	3	3	1093	121.22	6.82959
A0A480WP39	Kinesin-like protein OS=Sus scrofa OX=9823 PE=3 SV=1 - [A0A480WP39_PIG]	2.48	4	1	1	1	29.03	2.48	1	1					564	62.1309	6.93213
A0A4X1VY66	Eukaryotic translation initiation factor 3 subunit I OS=Sus scrofa OX=9823 GN=EIF3I PE=3 SV=1 - [A0A4X1VY66_PIG]	28	4	8	8	15	24.01	2.77	1	1	103.153	16	5	5	325	36.4216	5.64307
A0A4X1V441	5'-3' exoribonuclease OS=Sus scrofa OX=9823 PE=3 SV=1 - [A0A4X1V441_PIG]	6.34	4	4	4	4	14.83	1.47	1	1					883	100.449	8.30908
A0A4X1SUT6	Protein kinase domain-containing protein OS=Sus scrofa OX=9823 GN=STK38 PE=3 SV=1 - [A0A4X1SUT6_PIG]	5.31	4	2	2	3	0	2.77	1	1	32.13	2.54	1	1	433	50.3376	8.07471
A0A287A4F2	Splicing factor proline and glutamine rich OS=Sus scrofa OX=9823 GN=SFPQ PE=4 SV=1 - [A0A287A4F2_PIG]	37.18	3	22	23	101	1045.23	34.33	21	43	170.677	10.4	5	7	702	75.4553	9.43701
Q2YGT9	60S ribosomal protein L6 OS=Sus scrofa OX=9823 GN=RPL6 PE=1 SV=3 - [RL6_PIG]	39.08	3	11	11	46	460.642	39.08	11	15	400.538	26.06	8	12	284	32.1704	10.7261
A0A287A2Y0	Thyroid hormone receptor associated protein 3 OS=Sus scrofa OX=9823 GN=THRAP3 PE=1 SV=1 - [A0A287A2Y0_PIG]	29.8	3	26	27	75	410.706	13.72	11	13	696.443	24.87	20	27	933	106.008	9.93506
A0A4X1WBH3	RRM domain-containing protein OS=Sus scrofa OX=9823 PE=4 SV=1 - [A0A4X1WBH3_PIG]	30.49	3	18	18	53	375.031	20.33	9	10	608.087	27.54	16	18	610	68.9233	5.80811
A0A4X1T3W7	Uncharacterized protein OS=Sus scrofa OX=9823 PE=4 SV=1 - [A0A4X1T3W7_PIG]	29.21	3	1	21	84	368.608	15.64	13	18	365.853	14.79	13	22	825	90.6091	5.85889
A0A4X1UED9	Uncharacterized protein OS=Sus scrofa OX=9823 PE=3 SV=1 - [A0A4X1UED9_PIG]	15.08	3	1	10	41	345.142	12.38	8	10	266.187	10.63	6	7	630	69.1174	5.46533
F1SGG3	Cytokeratin-1 OS=Sus scrofa OX=9823 GN=KRT1 PE=1 SV=2 - [F1SGG3_PIG]	14.26	3	10	14	73	300.291	13.62	12	15	342.922	13.14	10	14	624	64.8348	8.14795
A0A287BQ02	Polyadenylate-binding protein OS=Sus scrofa OX=9823 GN=PABPC4 PE=1 SV=2 - [A0A287BQ02_PIG]	52.27	3	2	35	83	258.365	16.82	10	11	122.419	13.33	7	7	660	72.3009	9.34912
A0A287B6Y1	60S ribosomal protein L30 OS=Sus scrofa OX=9823 GN=RPL30 PE=1 SV=1 - [A0A287B6Y1_PIG]	66.09	3	6	6	27	247.433	66.09	6	8	250.508	55.65	5	7	115	12.7757	9.62744
A0A287AW71	60S ribosomal protein L9 OS=Sus scrofa OX=9823 PE=1 SV=1 - [A0A287AW71_PIG]	35.42	3	4	4	16	192.77	35.42	4	7	45.59	11.46	2	2	192	21.8448	9.87646
A0A4X1T8K1	F-actin-capping protein subunit alpha OS=Sus scrofa OX=9823 GN=CAPZA1 PE=3 SV=1 - [A0A4X1T8K1_PIG]	43.07	3	6	8	23	179.654	30.66	6	6	158.017	30.66	6	7	274	31.5758	6.45557
A0A4X1W3B6	Annexin OS=Sus scrofa OX=9823 GN=ANXA1 PE=3 SV=1 - [A0A4X1W3B6_PIG]	57.51	3	16	16	33	159.568	13.87	4	4	343.366	37.57	9	9	346	38.7201	6.81494
P62272	40S ribosomal protein S18 OS=Sus scrofa OX=9823 GN=RPS18 PE=1 SV=3 - [RS18_PIG]	53.29	3	10	10	25	147.507	35.53	6	6	84.0861	28.95	5	5	152	17.7079	10.9897
A0A4X1V299	Eukaryotic translation initiation factor 3 subunit G OS=Sus scrofa OX=9823 GN=EIF3G PE=3 SV=1 - [A0A4X1V299_PIG]	14.37	3	5	5	13	138.227	11.25	3	3	96.1233	9.06	3	3	320	35.5889	6.12549
A0A4X1VYM5	60S ribosomal protein L11 OS=Sus scrofa OX=9823 PE=3 SV=1 - [A0A4X1VYM5_PIG]	30.41	3	1	6	21	129.46	18.13	3	4	147.267	30.41	6	7	171	19.4403	9.99365
P49666	60S ribosomal protein L21 OS=Sus scrofa OX=9823 GN=RPL21 PE=1 SV=3 - [RL21_PIG]	30	3	4	4	12	127.21	16.25	2	4	39.56	6.88	1	1	160	18.5531	10.4917
G8ENL4	FUS OS=Sus scrofa OX=9823 GN=FUS PE=2 SV=1 - [G8ENL4_PIG]	17.41	3	6	8	27	119.098	12.38	6	7	132.76	9.28	4	5	517	52.4915	9.36377
A0A4X1W191	DZF domain-containing protein OS=Sus scrofa OX=9823 GN=ILF2 PE=4 SV=1 - [A0A4X1W191_PIG]	23.85	3	8	8	16	114.263	8.21	3	3	107.605	5.64	2	2	390	43.0232	5.26221
A0A4X1VAU7	WD_REPEATS_REGION domain-containing protein OS=Sus scrofa OX=9823 GN=STRAP PE=4 SV=1 - [A0A4X1VAU7_PIG]	36.57	3	11	11	24	111.393	12.57	4	4	71.4155	15.14	4	4	350	38.478	5.12256
A0A287BBY5	RNA helicase OS=Sus scrofa OX=9823 GN=DHX15 PE=1 SV=1 - [A0A287BBY5_PIG]	14.49	3	11	11	18	110.09	5.74	4	4	84.61	5.22	4	4	766	87.7626	7.23975
A0A4X1WAN2	Thioredoxin domain-containing protein 12 OS=Sus scrofa OX=9823 GN=TXNDC12 PE=4 SV=1 - [A0A4X1WAN2_PIG]	43.86	3	6	6	23	104.86	28.07	4	7	177.115	36.26	5	8	171	19.1155	5.2749
Q29201	40S ribosomal protein S16 OS=Sus scrofa OX=9823 GN=RPS16 PE=1 SV=4 - [RS16_PIG]	58.22	3	9	9	19	104.464	34.25	5	5	123.048	34.93	5	5	146	16.435	10.2134
F1SEV8	Uncharacterized protein OS=Sus scrofa OX=9823 GN=EEF1D PE=1 SV=4 - [F1SEV8_PIG]	19.37	3	1	9	19	101.951	8.49	4	4	170.99	8.49	4	4	542	59.5212	6.88818
A0A1D8MMA5	RNA helicase OS=Sus scrofa OX=9823 GN=DDX21 PE=2 SV=1 - [A0A1D8MMA5_PIG]	14.54	3	10	10	13	97.8452	4.97	4	4	35.57	1.91	1	1	784	87.1413	9.30518
F2Z5G8	40S ribosomal protein S25 OS=Sus scrofa OX=9823 GN=RPS25 PE=1 SV=3 - [F2Z5G8_PIG]	24	3	4	4	13	95.17	15.2	2	2	133.3	15.2	2	3	125	13.7337	10.1108
Q6QAT0	60S ribosomal protein L32 OS=Sus scrofa OX=9823 GN=RPL32 PE=1 SV=3 - [RL32_PIG]	32.59	3	4	4	14	87.98	17.04	2	3	190.483	32.59	4	5	135	15.8498	11.3267
Q95281	60S ribosomal protein L29 OS=Sus scrofa OX=9823 GN=RPL29 PE=1 SV=4 - [RL29_PIG]	16.25	3	2	2	20	82.1	16.25	2	5	122.63	16.25	2	6	160	17.4868	11.9272
P62831	60S ribosomal protein L23 OS=Sus scrofa OX=9823 GN=RPL23 PE=1 SV=1 - [RL23_PIG]	50	3	6	6	21	81.9504	37.86	4	4	118.644	37.86	4	4	140	14.8561	10.5063
A0A480JRV1	Protein S100 OS=Sus scrofa OX=9823 PE=3 SV=1 - [A0A480JRV1_PIG]	26.8	3	2	2	3	79.66	17.53	1	1	97.56	26.8	2	2	97	10.9534	4.77979
Q29574	Histone H2B (Fragment) OS=Sus scrofa OX=9823 PE=2 SV=1 - [Q29574_PIG]	46.38	3	1	3	9	77.144	24.64	2	3	63.7521	24.64	2	2	69	7.62503	10.1108
A0A287A6V6	Single-stranded DNA-binding protein, mitochondrial OS=Sus scrofa OX=9823 GN=SSBP1 PE=1 SV=1 - [A0A287A6V6_PIG]	39.19	3	5	5	10	76.2849	18.24	2	2	109.092	33.78	4	4	148	17.1259	9.59814
A0A4X1UHT2	Delta-1-pyrroline-5-carboxylate synthase OS=Sus scrofa OX=9823 GN=ALDH18A1 PE=3 SV=1 - [A0A4X1UHT2_PIG]	28.88	3	19	19	44	73.36	2.9	2	2	458.979	23.58	16	23	793	86.8183	7.03467
A0A4X1UVN4	S-phase kinase-associated protein 1 OS=Sus scrofa OX=9823 GN=SKP1 PE=3 SV=1 - [A0A4X1UVN4_PIG]	7.41	3	1	1	3	64.04	7.41	1	1	56.24	7.41	1	1	162	18.5662	4.65283
A0A480VKD4	Nucleoplasmin-3 OS=Sus scrofa OX=9823 PE=3 SV=1 - [A0A480VKD4_PIG]	19.59	3	2	2	5	61.87	10.81	1	1	63.64	10.81	1	1	148	15.9239	5.49072
A0A480IKV5	Exportin-5 OS=Sus scrofa OX=9823 PE=4 SV=1 - [A0A480IKV5_PIG]	3.4	3	3	3	7	59.15	1	1	1	50.85	1	1	1	1000	113.813	5.79541
F1RP05	DnaJ heat shock protein family (Hsp40) member A2 OS=Sus scrofa OX=9823 GN=DNAJA2 PE=1 SV=1 - [F1RP05_PIG]	5.1	3	2	2	4	58.12	3.16	1	1					412	45.6746	6.48096
A0A4X1VVS7	Matrin-type domain-containing protein OS=Sus scrofa OX=9823 GN=SF3A3 PE=3 SV=1 - [A0A4X1VVS7_PIG]	4.04	3	1	1	1	56.18	4.04	1	1					495	58.0919	5.32568
A0A4X1TX88	Actin-related protein 2/3 complex subunit 5 OS=Sus scrofa OX=9823 GN=ARPC5 PE=3 SV=1 - [A0A4X1TX88_PIG]	16.56	3	2	2	4	55.83	7.95	1	1	37.52	8.61	1	1	151	16.3103	5.66846
A0A5G2RCS3	GST C-terminal domain-containing protein OS=Sus scrofa OX=9823 GN=EEF1E1 PE=1 SV=1 - [A0A5G2RCS3_PIG]	8.4	3	1	1	2	55.6	8.4	1	1					131	14.4757	7.50342
I3L6G9	Transcription initiation factor TFIID subunit 4 OS=Sus scrofa OX=9823 PE=3 SV=2 - [I3L6G9_PIG]	2.18	3	1	1	3	53.4	2.18	1	1	77.77	2.18	1	1	641	68.713	9.5542
A0A4X1VQM0	Small nuclear ribonucleoprotein Sm D1 OS=Sus scrofa OX=9823 GN=SNRPD1 PE=3 SV=1 - [A0A4X1VQM0_PIG]	48.21	3	3	3	9	53.23	11.61	1	1	87.02	29.46	2	2	112	12.3858	11.4585
A0A287A9I8	ATP synthase subunit gamma OS=Sus scrofa OX=9823 GN=ATP5F1C PE=1 SV=2 - [A0A287A9I8_PIG]	14.96	3	4	4	4	49.16	4.01	1	1					274	30.318	9.12939
F1SPP8	Cytoskeleton associated protein 4 OS=Sus scrofa OX=9823 GN=CKAP4 PE=1 SV=3 - [F1SPP8_PIG]	6.09	3	3	3	5	45.46	4.06	2	2					591	64.4993	5.66846
A0A286ZR71	SLAIN motif family member 2 OS=Sus scrofa OX=9823 GN=SLAIN2 PE=3 SV=2 - [A0A286ZR71_PIG]	7.56	3	3	3	5	43.84	2.99	1	1	81.34	2.99	1	1	569	61.5087	9.56885
A0A5K1TZB6	Heterogeneous nuclear ribonucleoprotein H3 OS=Sus scrofa OX=9823 GN=HNRNPH3 PE=1 SV=1 - [A0A5K1TZB6_PIG]	9.37	3	2	3	5	37.49	2.42	1	1					331	35.2164	6.87354
G3DRF8	Proteasome subunit beta OS=Sus scrofa OX=9823 GN=PSMB6 PE=2 SV=1 - [G3DRF8_PIG]	12.13	3	3	3	8	33.86	4.18	1	1	74.8375	8.37	2	2	239	25.4165	5.0083
A0A4X1VGP9	Ferritin OS=Sus scrofa OX=9823 GN=FTH1 PE=3 SV=1 - [A0A4X1VGP9_PIG]	28.73	3	5	5	15	31.19	11.6	2	2	137.402	17.68	3	8	181	21.1723	5.84619
A0A4X1SJ88	Bifunctional lysine-specific demethylase and histidyl-hydroxylase OS=Sus scrofa OX=9823 PE=3 SV=1 - [A0A4X1SJ88_PIG]	4.31	3	2	2	2	28.4	2.16	1	1					464	52.8901	6.62451
A0A0B8RTW2	Uncharacterized protein C6orf203 OS=Sus scrofa domesticus OX=9825 GN=C6orf203 PE=4 SV=1 - [A0A0B8RTW2_PIG]	6.67	3	3	3	5	26.82	3.75	1	1	32.23	3.75	1	1	240	27.5624	9.0415
A0A287BPP9	Proteasome subunit beta OS=Sus scrofa OX=9823 GN=PSMB1 PE=1 SV=1 - [A0A287BPP9_PIG]	13.69	3	3	3	6	23.76	3.73	1	1	37.26	4.15	1	1	241	26.3133	7.81104
A0A4X1U5P2	Actin-related protein 2/3 complex subunit OS=Sus scrofa OX=9823 GN=ARPC1B PE=3 SV=1 - [A0A4X1U5P2_PIG]	13.98	3	4	4	4	0	3.76	1	1					372	40.9484	8.25049
A0A5G2RAH1	Thymocyte nuclear protein 1 OS=Sus scrofa OX=9823 GN=THYN1 PE=1 SV=1 - [A0A5G2RAH1_PIG]	8.88	3	2	2	2	0	3.74	1	1					214	24.8244	8.77783
A0A286ZKG9	Peptidyl-prolyl cis-trans isomerase OS=Sus scrofa OX=9823 GN=PPIB PE=1 SV=1 - [A0A286ZKG9_PIG]	7.43	3	2	2	3	0	3.96	1	1					202	22.2688	9.59814
A0A480HYD3	HepA-related protein OS=Sus scrofa OX=9823 PE=3 SV=1 - [A0A480HYD3_PIG]	2.93	3	1	1	1	0	2.93	1	1					955	105.563	8.76318
A0A4X1SGL0	Uncharacterized protein OS=Sus scrofa OX=9823 GN=MYEF2 PE=4 SV=1 - [A0A4X1SGL0_PIG]	1.8	3	1	1	1	0	1.8	1	1					556	60.3009	8.93896
F1SC89	Kinesin family member 11 OS=Sus scrofa OX=9823 GN=KIF11 PE=3 SV=1 - [F1SC89_PIG]	46.65	2	44	44	128	1047.69	35.51	33	40	1407.83	40.23	36	49	1059	119.326	5.70654
A0A4X1VCM8	Uncharacterized protein OS=Sus scrofa OX=9823 PE=4 SV=1 - [A0A4X1VCM8_PIG]	32	2	1	51	144	541.113	15	22	26	1034.57	20.8	32	40	1553	176.651	8.00146
A0A4X1TTA0	Tropomyosin alpha-1 chain OS=Sus scrofa OX=9823 GN=TPM1 PE=3 SV=1 - [A0A4X1TTA0_PIG]	34.27	2	1	14	57	316.484	20.56	8	12	422.625	23.39	10	19	248	28.5785	4.7417
A0A4X1WBL9	T-complex protein 1 subunit delta OS=Sus scrofa OX=9823 GN=CCT4 PE=3 SV=1 - [A0A4X1WBL9_PIG]	36.55	2	18	19	54	298.641	21.52	11	12	310.543	21.71	11	12	539	58.0197	7.82568
P46405	40S ribosomal protein S12 OS=Sus scrofa OX=9823 GN=RPS12 PE=1 SV=2 - [RS12_PIG]	70.45	2	8	8	27	245.345	43.18	4	6	172.34	37.12	4	5	132	14.5055	7.21045
A0A4X1VST4	Tr-type G domain-containing protein OS=Sus scrofa OX=9823 GN=EEF2 PE=3 SV=1 - [A0A4X1VST4_PIG]	39.28	2	32	32	74	236.94	13.4	11	11	323.405	19.46	15	19	858	95.2929	6.82959
A0A4X1V977	KOW domain-containing protein OS=Sus scrofa OX=9823 GN=RPL26 PE=1 SV=1 - [A0A4X1V977_PIG]	45.52	2	2	10	33	198.459	39.31	8	9	163.186	24.14	6	7	145	17.2475	10.5503
A0A4X1UCV5	KOW domain-containing protein OS=Sus scrofa OX=9823 GN=RPL26L1 PE=3 SV=1 - [A0A4X1UCV5_PIG]	45.52	2	2	10	30	198.435	33.79	7	8	135.508	23.45	6	6	145	17.2456	10.5503
F1SFF4	RNA transcription, translation and transport factor protein OS=Sus scrofa OX=9823 GN=RTRAF PE=1 SV=1 - [F1SFF4_PIG]	56.97	2	12	12	25	194.553	22.54	5	5	64.2693	10.25	3	3	244	28.0477	6.65381
A0A4X1VP52	BTB domain-containing protein OS=Sus scrofa OX=9823 GN=KCTD5 PE=4 SV=1 - [A0A4X1VP52_PIG]	41.03	2	6	6	18	127.341	22.65	4	5	238.847	38.03	5	6	234	26.089	5.94775
A0A4X1T4S6	eIF2B_5 domain-containing protein OS=Sus scrofa OX=9823 GN=EIF2S2 PE=3 SV=1 - [A0A4X1T4S6_PIG]	13.81	2	4	4	11	111.317	11.11	3	3	116.461	11.11	3	3	333	38.2493	5.79541
Q29223	60S ribosomal protein L34 OS=Sus scrofa OX=9823 GN=RPL34 PE=1 SV=3 - [RL34_PIG]	36.75	2	6	6	15	110.92	29.06	5	5	115.98	28.21	4	4	117	13.2845	11.4731
A0A4X1UCE5	Ribosomal_L18A domain-containing protein OS=Sus scrofa OX=9823 PE=3 SV=1 - [A0A4X1UCE5_PIG]	27.68	2	6	6	20	103.07	14.29	3	4	118.69	24.11	5	6	224	26.0306	10.9165
A0A287BHE7	40S ribosomal protein S14 OS=Sus scrofa OX=9823 PE=3 SV=1 - [A0A287BHE7_PIG]	36.42	2	5	5	18	99.93	20.53	3	3	167.31	36.42	4	6	151	16.2625	10.0522
A0A5G2R3W6	Zinc finger CCCH domain-containing protein 15 OS=Sus scrofa OX=9823 GN=ZC3H15 PE=1 SV=1 - [A0A5G2R3W6_PIG]	10.82	2	5	5	11	94.3977	4.81	2	2	136.966	6.73	3	4	416	47.3638	5.04639
A0A481CZK5	Histone H4 (Fragment) OS=Sus scrofa OX=9823 PE=3 SV=1 - [A0A481CZK5_PIG]	53.06	2	5	5	14	90.15	22.45	2	4	59.3733	30.61	3	4	98	10.8722	11.2241
A0A4X1VL89	RRM domain-containing protein OS=Sus scrofa OX=9823 PE=3 SV=1 - [A0A4X1VL89_PIG]	15.35	2	4	4	8	87.94	6.19	1	1	60.99	6.19	1	1	404	45.1776	7.6792
A0A287B401	RNA binding motif protein 14 OS=Sus scrofa OX=9823 GN=RBM14 PE=1 SV=1 - [A0A287B401_PIG]	8.37	2	5	5	6	86.34	2.39	1	1					669	69.519	9.67139
A0A4X1USX9	Uncharacterized protein OS=Sus scrofa OX=9823 PE=4 SV=1 - [A0A4X1USX9_PIG]	12.71	2	1	4	6	78.6	6.57	2	2	59.65	5.08	1	1	472	49.4114	10.1255
F2Z4Z1	Uncharacterized protein OS=Sus scrofa OX=9823 GN=YWHAG PE=1 SV=1 - [F2Z4Z1_PIG]	27.94	2	3	7	14	68.8032	8.1	2	2	96.202	14.57	4	4	247	28.2849	4.89404
A0A4X1TT48	RNA 3'-terminal phosphate cyclase OS=Sus scrofa OX=9823 GN=RTCA PE=3 SV=1 - [A0A4X1TT48_PIG]	11.48	2	4	4	6	66.09	6.01	2	2					366	39.1803	8.08936
A0A4X1SYS7	Uncharacterized protein OS=Sus scrofa OX=9823 PE=4 SV=1 - [A0A4X1SYS7_PIG]	7.09	2	1	1	3	64.08	7.09	1	1	47.35	7.09	1	1	127	13.3226	5.18604
F2Z5K2	Proteasome subunit alpha type-5 OS=Sus scrofa OX=9823 GN=PSMA5 PE=1 SV=2 - [F2Z5K2_PIG]	13.79	2	2	2	5	63.37	8.19	1	1	70.33	8.19	1	1	232	25.2266	4.75439
A0A4X1V4V6	14_3_3 domain-containing protein OS=Sus scrofa OX=9823 GN=YWHAH PE=3 SV=1 - [A0A4X1V4V6_PIG]	32.93	2	5	8	17	54.7132	9.76	2	2	112.808	23.98	6	6	246	28.194	4.89404
A0A4X1SU04	WD_REPEATS_REGION domain-containing protein OS=Sus scrofa OX=9823 GN=PLRG1 PE=4 SV=1 - [A0A4X1SU04_PIG]	6.05	2	3	3	5	52.21	2.93	1	1	74.8	6.05	3	3	512	56.6229	9.17334
Q1W2G0	14-3-3 sigma protein OS=Sus scrofa OX=9823 GN=Sfn PE=2 SV=1 - [Q1W2G0_PIG]	25	2	4	7	13	52.12	4.03	1	1	75.6562	10.48	3	3	248	27.9178	4.83057
A0A4X1SU73	Synaptic functional regulator FMR1 OS=Sus scrofa OX=9823 GN=FMR1 PE=3 SV=1 - [A0A4X1SU73_PIG]	16.11	2	1	7	9	51.35	3.14	2	2					509	56.8818	8.5874
A0A4X1T1F8	Uncharacterized protein OS=Sus scrofa OX=9823 PE=3 SV=1 - [A0A4X1T1F8_PIG]	8.68	2	2	2	5	47.43	4.15	1	1	35.01	4.15	1	1	265	30.3117	5.50342
A0A4X1U7Y7	Cleavage and polyadenylation specificity factor subunit 5 OS=Sus scrofa OX=9823 GN=NUDT21 PE=3 SV=1 - [A0A4X1U7Y7_PIG]	47.58	2	7	7	11	45.66	12.78	1	1	78.0889	22.91	4	4	227	26.2397	8.80713
A0A287ARV8	Mitochondrial ribosomal protein L12 OS=Sus scrofa OX=9823 GN=MRPL12 PE=1 SV=1 - [A0A287ARV8_PIG]	23.23	2	5	5	7	43.08	7.07	1	1	45.34	7.07	1	1	198	21.2236	9.17334
A0A4X1U3Z1	Uncharacterized protein OS=Sus scrofa OX=9823 GN=SRSF5 PE=3 SV=1 - [A0A4X1U3Z1_PIG]	12.92	2	2	3	6	39.01	3.32	1	1					271	31.1583	11.5903
A0A480TJR2	Eukaryotic translation initiation factor 3 subunit E (Fragment) OS=Sus scrofa OX=9823 PE=3 SV=1 - [A0A480TJR2_PIG]	24.1	2	9	9	18	38.85	2.41	1	1	138.263	11.33	5	5	415	48.8038	6.17627
A0A4X1UBM2	Uncharacterized protein OS=Sus scrofa OX=9823 GN=CCDC124 PE=3 SV=1 - [A0A4X1UBM2_PIG]	8.07	2	2	2	2	38.4	3.59	1	1					223	25.8716	9.5249
F1STR6	Nuclear distribution protein C homolog OS=Sus scrofa OX=9823 GN=NUDC PE=1 SV=3 - [F1STR6_PIG]	11.75	2	5	5	6	34.63	2.87	1	1	39.49	4.7	2	2	383	43.6699	6.58057
P08059	Glucose-6-phosphate isomerase OS=Sus scrofa OX=9823 GN=GPI PE=1 SV=3 - [G6PI_PIG]	10.39	2	5	5	8	33.01	1.79	1	1	0	2.69	1	1	558	63.0863	7.98682
F1RMF9	Family with sequence similarity 111 member B OS=Sus scrofa OX=9823 GN=FAM111B PE=4 SV=1 - [F1RMF9_PIG]	11.61	2	7	7	13	16.01	1.91	1	1	132.92	8.74	5	6	732	84.096	7.28369
A0A287BQU7	Small nuclear ribonucleoprotein Sm D2 OS=Sus scrofa OX=9823 GN=SNRPD2 PE=1 SV=1 - [A0A287BQU7_PIG]	45.76	2	4	6	11	0	8.47	1	1	41.9476	22.03	3	3	118	13.5182	9.90576
A0A287ARB3	Pro-apoptotic WT1 regulator OS=Sus scrofa OX=9823 GN=PAWR PE=4 SV=2 - [A0A287ARB3_PIG]	16.37	2	1	4	5	0	2.08	1	1	48.5	5.65	1	1	336	35.6969	5.64307
D3K5N7	ELAV-like protein OS=Sus scrofa OX=9823 GN=ELAVL1 PE=1 SV=1 - [D3K5N7_PIG]	8.9	2	3	3	5	0	2.15	1	1					326	36.1121	8.88037
A0A4X1UVU6	SAM_MT_RSMB_NOP domain-containing protein OS=Sus scrofa OX=9823 GN=NOP2 PE=3 SV=1 - [A0A4X1UVU6_PIG]	2.44	2	2	2	2	0	0.85	1	1					821	90.3154	9.12939
Q95319	Beta-actin, cytoplasmic (Fragment) OS=Sus scrofa OX=9823 PE=2 SV=1 - [Q95319_PIG]	68.55	1	1	8	53	620.691	62.1	5	11	685.204	66.94	6	15	124	13.8508	4.97021
A0A480U0E1	Actin, cytoplasmic 1 OS=Sus scrofa OX=9823 PE=3 SV=1 - [A0A480U0E1_PIG]	22.34	1	1	8	81	419.494	16.76	5	17	593.701	19.15	6	25	376	41.6899	5.38916
A0A4X1SGG2	Uncharacterized protein OS=Sus scrofa OX=9823 PE=3 SV=1 - [A0A4X1SGG2_PIG]	31.69	1	1	11	74	375.73	19.74	5	12	547.718	28.57	8	23	385	42.8155	5.8208
A0A4X1VV02	Polyadenylate-binding protein OS=Sus scrofa OX=9823 GN=PABPC4 PE=3 SV=1 - [A0A4X1VV02_PIG]	52.95	1	1	34	82	258.365	17.24	10	11	122.419	13.66	7	7	644	70.7241	9.26123
A1XQU5	60S ribosomal protein L27 OS=Sus scrofa OX=9823 GN=RPL27 PE=1 SV=1 - [RL27_PIG]	41.91	1	5	5	24	234.041	41.91	5	9	133.832	35.29	4	6	136	15.7877	10.5649
B2ZFN7	Actin (Fragment) OS=Sus scrofa OX=9823 PE=2 SV=1 - [B2ZFN7_PIG]	26.42	1	2	5	32	227.831	23.58	4	8	234.784	17.07	4	9	246	27.4178	5.04639
P53027	60S ribosomal protein L10a (Fragment) OS=Sus scrofa OX=9823 GN=RPL10A PE=2 SV=3 - [RL10A_PIG]	49.09	1	1	8	42	216.98	44.24	7	13	211.04	49.09	8	11	165	18.7789	9.71533
A0A287A096	Eukaryotic translation initiation factor 2 subunit 1 OS=Sus scrofa OX=9823 GN=EIF2S1 PE=1 SV=1 - [A0A287A096_PIG]	26.67	1	9	9	20	168.183	16.19	5	5	174.036	13.33	4	4	315	36.0854	5.08447
A0A0B8RZZ8	TGF-beta activated kinase 1/MAP3K7 binding protein 2 OS=Sus scrofa domesticus OX=9825 GN=TAB2 PE=4 SV=1 - [A0A0B8RZZ8_PIG]	12.14	1	6	6	10	125.03	3.18	2	2	210.27	10.12	5	5	692	76.3487	8.5874
A0A4X1VRZ2	60S ribosomal protein L36 OS=Sus scrofa OX=9823 GN=RPL36 PE=3 SV=1 - [A0A4X1VRZ2_PIG]	30.48	1	4	4	19	104.711	28.57	3	5	139.07	30.48	4	6	105	12.2459	11.5903
A0A4X1U1S2	Guanine nucleotide-binding protein subunit gamma OS=Sus scrofa OX=9823 GN=GNG12 PE=3 SV=1 - [A0A4X1U1S2_PIG]	37.5	1	2	2	4	90.13	15.28	1	1	89.94	15.28	1	1	72	8.06409	8.96826
A0A287A4H2	Purine rich element binding protein B OS=Sus scrofa OX=9823 GN=PURB PE=1 SV=1 - [A0A287A4H2_PIG]	15.26	1	4	4	7	84.18	4.55	1	1	61.81	4.55	1	1	308	32.8884	5.42725
F2Z4Y8	40S ribosomal protein S11 OS=Sus scrofa OX=9823 GN=RPS11 PE=1 SV=1 - [F2Z4Y8_PIG]	39.87	1	8	8	24	77.33	34.81	6	6	92.1154	24.68	4	4	158	18.419	10.3013
A0A4X1V8T4	H15 domain-containing protein OS=Sus scrofa OX=9823 GN=LOC100510904 PE=3 SV=1 - [A0A4X1V8T4_PIG]	11.86	1	2	2	5	66.11	5.15	1	1	58.05	5.15	1	1	194	20.8782	10.9019
A0A4X1TM42	Uncharacterized protein OS=Sus scrofa OX=9823 GN=BASP1 PE=3 SV=1 - [A0A4X1TM42_PIG]	56.14	1	8	8	10	60.53	6.14	1	1	79.53	12.28	2	2	228	23.0741	4.60205
A0A4X1V0J7	BTB domain-containing protein OS=Sus scrofa OX=9823 GN=KCTD2 PE=4 SV=1 - [A0A4X1V0J7_PIG]	27	1	4	4	8	56.76	7.98	1	1	150.591	27	4	4	263	28.4992	5.2876
A0A287AG37	G3BP stress granule assembly factor 2 OS=Sus scrofa OX=9823 GN=G3BP2 PE=1 SV=1 - [A0A287AG37_PIG]	29.46	1	1	9	28	56.73	10.94	3	5	88.29	5.36	2	4	448	50.7141	5.37646
I3LPH5	G3BP stress granule assembly factor 2 OS=Sus scrofa OX=9823 GN=G3BP2 PE=1 SV=2 - [I3LPH5_PIG]	24.74	1	1	9	28	56.73	10.19	3	5	88.29	4.99	2	4	481	54.0158	5.5542
F1RL85	Glutamate rich WD repeat containing 1 OS=Sus scrofa OX=9823 GN=GRWD1 PE=4 SV=1 - [F1RL85_PIG]	7.42	1	3	3	4	56.51	5.39	2	2	28.96	2.02	1	1	445	49.2201	4.98291
Q29329	Small nuclear ribonucleoprotein Sm D2 (Fragment) OS=Sus scrofa OX=9823 GN=SNRPD2 PE=2 SV=1 - [SMD2_PIG]	54	1	1	3	7	50.47	40	2	2	35.6332	34	2	2	50	5.73573	6.56592
Q29361	60S ribosomal protein L35 OS=Sus scrofa OX=9823 GN=RPL35 PE=1 SV=3 - [RL35_PIG]	15.45	1	2	2	6	47.23	8.13	1	1	25.43	7.32	1	1	123	14.5406	11.1509
F1RY92	Serine and arginine rich splicing factor 3 OS=Sus scrofa OX=9823 GN=SRSF3 PE=1 SV=2 - [F1RY92_PIG]	28.05	1	6	6	13	46.25	7.32	1	1	56.08	11.59	2	2	164	19.3179	11.6489
A0A4X1TS85	tRNA (adenine(58)-N(1))-methyltransferase catalytic subunit TRMT61A OS=Sus scrofa OX=9823 GN=TRMT61A PE=3 SV=1 - [A0A4X1TS85_PIG]	14.39	1	3	3	3	45.25	5.96	1	1	21.88	4.91	1	1	285	31.1209	7.85498
A0A4X1TTH9	Uncharacterized protein OS=Sus scrofa OX=9823 GN=PEBP1 PE=3 SV=1 - [A0A4X1TTH9_PIG]	29.41	1	4	4	6	33.11	4.28	1	1	26.1	4.28	1	1	187	20.9586	7.48877
A0A4X1UG52	Density-regulated protein OS=Sus scrofa OX=9823 GN=DENR PE=3 SV=1 - [A0A4X1UG52_PIG]	6.57	1	1	1	4	32.61	6.57	1	1	55.55	6.57	1	1	198	22.1461	5.42725
A0A287B4P8	26S proteasome AAA-ATPase subunit RPT3 OS=Sus scrofa OX=9823 GN=PSMC4 PE=3 SV=1 - [A0A287B4P8_PIG]	12.44	1	4	4	7	31.2	4.31	1	1	52.05	2.15	1	1	418	47.3365	5.21143
A0A287BMU4	Protein transport protein Sec61 subunit beta OS=Sus scrofa OX=9823 GN=SEC61B PE=1 SV=1 - [A0A287BMU4_PIG]	15.63	1	1	1	1	27.55	15.63	1	1					96	9.9681	11.561
F1RLQ7	Uncharacterized protein OS=Sus scrofa OX=9823 PE=4 SV=4 - [F1RLQ7_PIG]	0.56	1	1	1	1	0	0.56	1	1					6228	695.249	9.37842
