# Supplementary material for: Swine NONO promotes IRF3-mediated antiviral immune response by Detecting PRRSV N protein
Source: PLoS Pathog. 2024 Oct 16;20(10):e1012622. doi: 10.1371/journal.ppat.1012622 (PMC11482726; doi:10.1371/journal.ppat.1012622)
Supplement: S1 Data — (XLSX) [file ppat.1012622.s009.xlsx]

## Sheet: Figure 1A
sNONO mRNA
	siCtrl	siNONO
	1	0.288677
	1	0.208505
	1	0.250833

## Sheet: Figure 1B
Virus titer (Log10 TCID50/mL)
	hpi	siNONO			siCtrl
	12	5	5.33	5	4.5	4.5	4.33
	24	6	6.5	6.17	5.67	5.67	5.17
	36	7	7.5	7.17	6.5	6.5	6.75
	48	8	8.33	8	7.25	7.5	7.5
Virus cDNA copies (log10)
	hpi	siNONO			siCtrl
	12	6.19045	6.63023	6.27755	5.0978	5.25395	5.69821
	24	7.05615	7.13718	7.54017	6.29621	6.07026	6.27043
	36	7.58788	7.93875	8.12133	6.78475	6.37773	6.50058
	48	8.31961	8.70557	8.45242	7.42583	7.0267	7.23541
PRRSV N protein expression levels (%)
	hpi	siNONO			siCtrl
	12	73.3842	65.9079	75.15	38.0651	44.7181	46.7727
	24	126.54	134.798	133.569	96.0778	104.332	105.76
	36	215.375	219.751	226.029	176.51	183.131	184.277
	48	306.249	283.821	302.103	258.421	241.029	256.731

## Sheet: Figure 1C
Virus titer (Log10 TCID50/mL)
	hpi	FLAG-sNONO			pXJ41
	12	3	2.5	2.85	4.5	4.33	4.5
	24	3.67	3.5	3.5	6	5.5	6
	36	4.33	3.85	4.33	7	6.33	7
	48	5	5.5	5.17	8	7.5	7.85
Virus cDNA copies (log10)
	hpi	FLAG-sNONO			pXJ41
	12	4.03166	4.44462	4.08649	5.89877	5.74608	5.92159
	24	4.30746	4.88021	4.4904	6.58509	5.98728	6.60763
	36	5.51115	4.96826	5.49372	7.57265	7.11543	7.19814
	48	6.69792	6.0025	6.06203	8.05634	7.6598	7.90915
PRRSV N protein expression levels (%)
	hpi	FLAG-sNONO			pXJ41
	12	75.2839	81.2967	93.8908	129.665	105.872	125.208
	24	125.561	145.274	129.299	227.291	229.438	245.292
	36	211.07	249.24	216.315	311.249	326.154	313.373
	48	313.654	298.552	299.305	378.127	394.402	388.934

## Sheet: Figure 1D
Virus titer (Log10 TCID50/mL)
	hpi	sNONO KO-PAM-KNU			PAM-KNU
	12	5.5	5.33	5.5	4.5	4.33	4.33
	24	7	7.17	7	6.33	5.85	6.17
	36	8	8.33	8.17	7	6.67	7
	48	8.85	9	8.67	8	7.5	7.85
Virus cDNA copies (log10)
	hpi	sNONO KO-PAM-KNU			PAM-KNU
	12	6.3441	5.99173	6.32503	5.30682	4.96278	5.28483
	24	7.33224	7.13393	7.29811	6.28404	5.95439	6.31932
	36	8.03339	8.40049	8.16693	6.93917	6.21374	6.90146
	48	8.25927	8.63235	8.59581	7.4812	7.01855	7.39988
PRRSV N protein expression levels (%)
	hpi	sNONO KO-PAM-KNU			PAM-KNU
	12	198.33	174.031	192.669	133.941	146.133	140.106
	24	252.363	256.764	278.425	217.647	201.038	218.516
	36	341.782	378.068	352.523	313.253	301.514	314.644
	48	418.578	442.707	428.138	373.203	360.038	374.832

## Sheet: Figure 2A
Relative IFN-β mRNA levels
		siNONO			siCtrl
	Mock	1	1	1	1	1	1
	poly(I:C)	226.495	238.31	220.529	627.44	694.671	635.102
Relative ISG15 mRNA levels
		siNONO			siCtrl
	Mock	1	1	1	1	1	1
	poly(I:C)	16.317	11.818	17.8312	149.431	167.173	151.31
Relative Mx1 mRNA levels
		siNONO			siCtrl
	Mock	1	1	1	1	1	1
	poly(I:C)	58.5812	50.6077	56.7732	123.926	135.052	125.622

## Sheet: Figure 2B
Relative IFN-β mRNA levels
		FLAG-sNONO			pXJ41
	Mock	1	1	1	1	1	1
	poly(I:C)	1588.37	1772.42	1675.32	661.685	717.217	680.429
Relative ISG15 mRNA levels
		FLAG-sNONO			pXJ41
	Mock	1	1	1	1	1	1
	poly(I:C)	481.036	506.385	476.22	186.97	161.39	176.19
Relative Mx1 mRNA levels
		FLAG-sNONO			pXJ41
	Mock	1	1	1	1	1	1
	poly(I:C)	395.262	420.984	400.166	156.498	137.326	152.913

## Sheet: Figure 2C
Relative IFN-β mRNA levels
				sNONO KO-PAM-KNU			PAM-KNU
			Mock	1	1	1	1	1	1
			poly(I:C)	189.843	170.61	187.874	599.967	562.867	586.423
Relative ISG15 mRNA levels
				sNONO KO-PAM-KNU			PAM-KNU
			Mock	1	1	1	1	1	1
			poly(I:C)	11.8214	16.3173	12.5866	121.656	110.173	119.402
Relative Mx1 mRNA levels
				sNONO KO-PAM-KNU			PAM-KNU
			Mock	1	1	1	1	1	1
			poly(I:C)	39.3987	51.1226	41.7166	120.918	127.307	116.174

## Sheet: Figure 3E
Relative IFN-β mRNA levels (PAM-KNU)
	pXJ41	1	1	1
	FLAG-sNONO + pXJ41	1.10384	0.981132	1.11747
	MYC-sIRF3 + pXJ41	14.1233	18.0146	14.5669
	FLAG-sNONO + MYC-sIRF3	28.7735	30.6634	29.1764

## Sheet: Figure 3F
IFN-β-Luc (PAM-KNU)
	pXJ41	1	1	1
	FLAG-sNONO + pXJ41	1.02708	1.04871	1.16157
	MYC-sIRF3 + pXJ41	12.1406	16.5334	12.8361
	FLAG-sNONO + MYC-sIRF3	26.2009	32.0816	27.25

## Sheet: Figure 3G
IFN-β-Luc (HEK-293T)
	pXJ41	1	1	1
	FLAG-sNONO + pXJ41	1.00007	1.01003	1.10143
	MYC-sIRF3 + pXJ41	17.667	21.9208	18.2939
	FLAG-sNONO + MYC-sIRF3	33.1364	39.0467	34.1462

[truncated: 22 more sheets: Figure 4B, Figure 6E, Figure 7A, Figure 7B, Figure 7C, Figure 8A, Figure 8B, Figure 8C, Figure 8E, Figure 8F, Figure 9A, Figure 9B, Figure 9C, Figure S1A, Figure S1B, Figure S1D, Figure S2A, Figure S2B, Figure S2C, Figure S5A …]
